# Supplementary material for: Enhancer RNA Transcriptome‐Wide Association Study Reveals a Distinctive Class of Pan‐Cancer Susceptibility eRNAs
Source: Adv Sci (Weinh). 2025 Feb 14;12(13):2411974. doi: 10.1002/advs.202411974 (PMC11967800; doi:10.1002/advs.202411974)
Supplement: Supplementary file 2 — Supplemental Table 1 [file ADVS-12-2411974-s001.xlsx]

## Sheet: Description
Table S1. List of eRNA and eRNA-QTLs identified from GTEx data and TCGA data.
Table S2. Cancer GWAS summary statistics and its matched GTEx tissues and TCGA studies.
Table S3. The SMR analyses of the eRNA-QTLs and GWAS hits for different cancer types.
Table S4. Significant eRNA-QTLs that were colocalized with cancer GWAS risk loci.
Table S5. eRNA-linked susceptibility genes identified by enhancer RNA transcriptome-wide association study (eRNA-TWAS).
Table S6. The primers used for PCR.

## Sheet: Table S1
Table S1. List of eRNA and eRNA-QTLs identified from GTEx data and TCGA data
Name	Abbreviation	Number of Samples	Variants	Number of eRNAs	Number of eRNA-QTL	Optimal number of principal components	Pixel	Colors
Adipose - Subcutaneous	ADPSBQ	663	58436	593	809	40	#ff6600	(255, 102, 0)
Adipose - Visceral (Omentum)	ADPVSC	541	30199	627	574	50	#ffaa00	(255, 170, 0)
Adrenal - Gland	ADRNLG	258	12902	231	240	30	#33dd33	(51, 221, 51)
Artery - Aorta	ARTAORT	432	36806	539	668	50	#ff5555	(255, 85, 85)
Artery - Coronary	ARTCRN	240	8389	213	216	30	#ffaa99	(255, 170, 153)
Artery - Tibial	ARTTBL	663	50368	589	824	50	#ff0000	(255, 0, 0)
Brain - Amygdala	BRNAMY	152	3264	86	86	20	#eeee00	(238, 238, 0)
Brain - Anterior cingulate cortex (BA24)	BRNACC	176	12090	229	232	20	#eeee00	(238, 238, 0)
Brain - Caudate (basal ganglia)	BRNCDT	246	19541	376	387	20	#eeee00	(238, 238, 0)
Brain - Cerebellar Hemisphere	BRNCHB	215	35775	763	805	20	#eeee00	(238, 238, 0)
Brain - Cerebellum	BRNCHA	241	54828	1078	1194	30	#eeee00	(238, 238, 0)
Brain - Cortex	BRNCTXA	255	24184	456	492	20	#eeee00	(238, 238, 0)
Brain - Frontal Cortex (BA9)	BRNCTXB	209	15717	540	429	20	#eeee00	(238, 238, 0)
Brain - Hippocampus	BRNHPP	197	6681	193	197	20	#eeee00	(238, 238, 0)
Brain - Hypothalamus	BRNHPT	202	10250	247	253	20	#eeee00	(238, 238, 0)
Brain - Nucleus accumbens (basal ganglia)	BRNNCC	246	18128	413	438	20	#eeee00	(238, 238, 0)
Brain - Putamen (basal ganglia)	BRNPTM	205	12389	256	268	30	#eeee00	(238, 238, 0)
Brain - Spinal cord (cervical c-1)	BRNSPC	159	5304	114	114	20	#eeee00	(238, 238, 0)
Brain - Substantia nigra	BRNSNG	139	1132	57	57	20	#eeee00	(238, 238, 0)
Breast - Mammary Tissue	BREAST	455	30849	453	516	40	#33cccc	(51, 204, 204)
Cells - Transformed fibroblasts	FIBRBLS	504	38442	547	623	40	#aaeeff	(170, 238, 255)
Cells - EBV-transformed lymphocytes	LCL	174	2321	86	86	30	#cc66ff	(204, 102, 255)
Colon - Sigmoid	CLNSGM	373	29996	458	514	50	#eebb77	(238, 187, 119)
Colon - Transverse	CLNTRN	406	32657	472	530	50	#cc9955	(204, 153, 85)
Esophagus - Gastroesophageal Junction	ESPGEJ	375	28955	437	515	30	#8b7355	(139, 115, 85)
Esophagus - Mucosa	ESPMCS	543	46444	527	665	50	#552200	(85, 34, 0)
Esophagus - Muscularis	ESPMSL	505	50393	599	794	30	#bb9988	(187, 153, 136)
Heart - Atrial Appendage	HRTAA	429	25660	303	362	30	#9900ff	(153, 0, 255)
Heart - Left Ventricle	HRTLV	424	18452	379	328	50	#660099	(102, 0, 153)
Kidney - Cortex	KDNCTX	85	3879	122	122	5	#7a9413	(122, 148, 19)
Liver	LIVER	226	9816	272	279	20	#aabb66	(170, 187, 102)
Lung	LUNG	568	44110	606	728	60	#99ff00	(153, 255, 0)
Minor Salivary Gland	SLVRYG	162	2594	78	78	20	#ffb5aa	(255, 181, 170)
Muscle - Skeletal	MSCLSK	795	39922	431	574	60	#aaaaff	(170, 170, 255)
Nerve - Tibial	NERVET	619	102085	1177	1702	50	#ffd700	(255, 215, 0)
Ovary	OVARY	180	6290	192	193	20	#ffaaff	(255, 170, 255)
Pancreas	PNCREAS	328	22263	345	395	30	#995522	(153, 85, 34)
Pituitary	PTTARY	283	33280	597	650	30	#aaff99	(170, 255, 153)
Prostate	PRSTTE	239	16934	328	336	20	#dddddd	(221, 221, 221)
Skin - Not Sun Exposed (Suprapubic)	SKINNS	604	59909	790	1004	70	#0000ff	(0, 0, 255)
Skin - Sun Exposed (Lower leg)	SKINS	695	80583	1226	1512	80	#7777ff	(119, 119, 255)
Small Intestine - Terminal Ileum	SNTTRM	187	7601	216	220	20	#555522	(85, 85, 34)
Spleen	SPLEEN	241	24462	487	515	30	#778855	(119, 136, 85)
Stomach	STMACH	359	18114	280	301	30	#ffdd99	(255, 221, 153)
Testis	TESTIS	361	146955	2533	3022	40	#aaaaaa	(170, 170, 170)
Thyroid	THYROID	653	98843	1454	1891	60	#006600	(0, 102, 0)
Uterus	UTERUS	142	2041	63	63	20	#ff66ff	(255, 102, 255)
Vagina	VAGINA	156	3558	89	89	20	#ff5599	(255, 85, 153)
Whole Blood	WHLBLD	755	40629	599	801	50	#ff00bb	(255, 0, 187)
Adrenocortical carcinoma (ACC)	ACC	79	633	57	57	20	#C1A72F	(193, 167, 47)
Bladder Urothelial Carcinoma (BLCA)	BLCA	433	11039	275	350	20	#FAD2D9	(250, 210, 217)
Breast invasive carcinoma (BRCA)	BRCA	1222	68174	270	278	50	#ED2891	(237, 40, 145)
Cervical squamous cell carcinoma and endocervical adenocarcinoma (CESC)	CESC	309	8605	300	433	5	#F6B667	(246, 182, 103)
Cholangiocarcinoma (CHOL)	CHOL	45	106	6	6	20	#CACCDB	(202, 204, 219)
Colon adenocarcinoma (COAD)	COAD	521	7124	157	182	40	#00AEEF	(0,174,239)
Lymphoid Neoplasm Diffuse Large B-cell Lymphoma (DLBC)	DLBC	48	166	9	9	30	#3953A4	(57,83,164)
Glioblastoma multiforme (GBM)	GBM	174	16108	265	344	10	#B2509E	(178, 80, 158)
Head and Neck squamous cell carcinoma (HNSC)	HNSC	546	20108	230	286	50	#009444	(0,148,68)
Kidney Chromophobe (KICH)	KICH	89	280	60	62	20	#EA7075	(234, 112, 117)
Kidney renal clear cell carcinoma (KIRC)	KIRC	611	53250	421	471	40	#BE1E2D	(190,30,45)
Kidney renal papillary cell carcinoma (KIRP)	KIRP	321	14673	356	436	20	#F8AFB3	(248, 175, 179)
Brain Lower Grade Glioma (LGG)	LGG	530	107341	401	437	50	#D49DC7	(212, 157, 199)
Liver hepatocellular carcinoma (LIHC)	LIHC	424	16321	151	196	5	#104A7F	(16, 74, 127)
Lung adenocarcinoma (LUAD)	LUAD	592	46112	397	454	40	#542C88	(84,44,136)
Lung squamous cell carcinoma (LUSC)	LUSC	551	22165	286	337	30	#A084BD	(160, 132, 189)
Mesothelioma (MESO)	MESO	86	701	50	64	30	#D3C3E0	(211, 195, 224)
Ovarian serous cystadenocarcinoma (OV)	OV	379	51179	446	540	60	#D97D25	(217, 125, 37)
Pancreatic adenocarcinoma (PAAD)	PAAD	182	5203	281	375	10	#6E7BA2	(110, 123, 162)
Pheochromocytoma and Paraganglioma (PCPG)	PCPG	186	5649	271	361	20	#E8C51D	(196,137,38)
Prostate adenocarcinoma (PRAD)	PRAD	552	50699	220	264	40	#7E1918	(126, 25, 24)
Rectum adenocarcinoma (READ)	READ	177	1704	35	42	10	#DAF1FC	(218, 241, 252)
Sarcoma (SARC)	SARC	265	7599	251	326	10	#00A99D	(0, 169, 157)
Skin Cutaneous Melanoma (SKCM)	SKCM	472	13665	45	59	10	#BBD642	(187, 214, 66)
Stomach adenocarcinoma (STAD)	STAD	407	56259	748	1080	10	#00AEEF	(0, 174, 239)
Testicular Germ Cell Tumors (TGCT)	TGCT	156	5772	591	868	10	#BE1E2D	(190, 30, 45)
Thyroid carcinoma (THCA)	THCA	567	54496	249	258	20	#F9ED32	(249, 237, 50)
Thymoma (THYM)	THYM	121	1583	437	473	10	#CEAC8F	(206, 172, 143)
Uterine Corpus Endometrial Carcinoma (UCEC)	UCEC	587	31768	156	188	20	#F89420	(248, 148, 32)
Uterine Carcinosarcoma (UCS)	UCS	56	199	11	11	20	#FBE3C7	(251, 227, 199)
Uveal Melanoma (UVM)	UVM	80	819	62	69	10	#97D1A9	(151, 209, 169)

## Sheet: Table S2
Table S2. Transcription Factor Binding Site Enrichment Analysis in eRNA-QTLs in normal and tumor tissues.
Tissue	TF	logOR	Pvalue	FDR
BRCA	AFF1	0.582923	4.65799e-06	0.00052041
THCA	AFF1	0.527971	0.000152041	0.00648175
BRCA	ATF2	0.301225	0.000623615	0.0161641
BRCA	ATF3	0.373044	4.25806e-06	0.000492719
LUSC	ATF3	0.492613	3.16544e-05	0.0022056
TGCT	ATF3	0.502414	0.000166891	0.0070089
THCA	ATF3	0.372793	3.63628e-05	0.0024486
BRCA	ATF4	0.523678	1.583e-05	0.00138619
LUSC	ATF4	0.523689	0.00301615	0.0477865
OV	ATF4	0.488237	0.0011119	0.0240171
TGCT	ATF4	0.643426	0.000529349	0.0145347
THCA	ATF4	0.492193	0.000372658	0.0117796
BRCA	BACH1	0.431024	0.00171305	0.0320825
PRAD	BACH1	0.440401	0.00193758	0.0344932
BRCA	BCL3	0.698138	2.4268e-06	0.000314513
LGG	BCL3	0.486564	0.00021153	0.00809277
LUAD	BCL3	0.627473	0.000101239	0.0048887
LUSC	BCL3	0.960701	1.9591e-06	0.000260363
OV	BCL3	0.583196	0.000952824	0.0216642
PRAD	BCL3	0.510866	0.00169962	0.032016
SKCM	BCL3	0.746123	0.000641851	0.0164395
TGCT	BCL3	0.698308	0.00287583	0.0463566
THCA	BCL3	0.52119	0.00175886	0.0326574
UVM	BCL3	1.24115	0.000349538	0.0112129
DLBC	BDP1	2.57109	0.00179922	0.0330281
TGCT	BHLHE40	0.485484	0.0006819	0.0172606
BLCA	CBFA2T2	0.852348	2.49596e-05	0.00181728
HNSC	CBFA2T2	0.728635	0.000415431	0.0127583
LUSC	CBFA2T2	0.640562	0.000198377	0.00788641
SKCM	CBFA2T2	0.575109	0.00303409	0.0479094
TGCT	CBFA2T2	0.66293	0.000622244	0.0161641
BLCA	CBFA2T3	0.478053	0.00308009	0.0482101
BRCA	CBFA2T3	0.277798	0.00185046	0.0334011
HNSC	CBFA2T3	0.485632	0.00219806	0.0378815
KIRP	CBFA2T3	0.510984	0.000220526	0.00821271
LUSC	CBFA2T3	0.481316	0.00025877	0.00916302
CHOL	CREB1	0.854146	0.00203153	0.0357725
COAD	CREB1	0.66402	0.000873421	0.0205397
LIHC	CREB1	0.649981	0.00117272	0.0247531
TGCT	CREB1	0.774121	1.30833e-06	0.000199554
SARC	DACH1	0.922713	0.00177104	0.0326962
THCA	DACH1	0.507331	0.00265646	0.0432508
COAD	E2F1	1.41944	1.37906e-05	0.00124116
LUSC	E2F1	0.762698	0.000562768	0.0153843
PAAD	E2F1	1.10547	0.00214607	0.0370841
PRAD	E2F1	0.508771	0.000878574	0.0205529
SKCM	E2F1	0.735583	0.00224706	0.038521
TGCT	E2F1	0.939694	6.93676e-05	0.00390871
BRCA	E2F8	0.649382	0.000108492	0.00509441
KIRC	E2F8	0.794918	2.65461e-06	0.000337291
KIRP	E2F8	1.12202	5.27094e-06	0.00055993
LUAD	E2F8	0.730189	5.10011e-05	0.00311368
LUSC	E2F8	0.852659	0.000178837	0.00738128
OV	E2F8	0.682788	0.000893438	0.0207508
PRAD	E2F8	0.707415	5.50156e-05	0.00330093
STAD	E2F8	0.595734	0.00115766	0.0246703
THCA	E2F8	0.752823	3.25475e-05	0.00222008
UCEC	E2F8	0.8956	0.00259645	0.0424873
BRCA	E4F1	0.395527	0.000434725	0.0129817
PAAD	E4F1	0.810123	0.00170641	0.0320509
PRAD	E4F1	0.375969	0.00121713	0.025442
SARC	E4F1	0.782602	0.000390459	0.01215
THCA	E4F1	0.474003	8.27434e-05	0.00439489
UCEC	E4F1	0.644088	0.000525759	0.0145347
COAD	EGR1	0.800038	1.87943e-05	0.00152234
LUSC	EGR1	0.48675	0.000870988	0.0205397
TGCT	EGR1	0.704192	9.25305e-06	0.000894922
BRCA	ELF1	0.322074	0.000524618	0.0145347
HNSC	ELF1	0.502083	0.00123801	0.0256303
LUSC	ELF1	0.484009	0.000219008	0.00820332
BRCA	ELF4	0.830068	3.1616e-05	0.0022056
THCA	ELF4	0.933719	8.67483e-06	0.000864814
BRCA	ETS1	0.501229	0.000641726	0.0164395
ACC	EZH2	1.20726	3.24125e-06	0.000396289
CHOL	EZH2	0.963152	7.92798e-06	0.000802708
KICH	EZH2	0.827574	2.07929e-05	0.00160402
THYM	EZH2	0.790891	1.69301e-05	0.00142477
UCS	EZH2	0.856118	3.66534e-05	0.0024486
UVM	EZH2	1.19428	6.20162e-07	0.000108612
LIHC	FOXA1	0.679035	0.000448388	0.0131473
LUSC	FOXA1	0.510116	0.000574685	0.0155165
LIHC	FOXA2	0.622221	0.000205812	0.00808278
BRCA	FOXK2	0.359292	1.95947e-05	0.00156758
HNSC	FOXK2	0.425999	0.00288428	0.0463775
LUSC	FOXK2	0.438699	0.00011955	0.0054942
PRAD	FOXK2	0.268801	0.00235951	0.0399207
SKCM	FOXK2	0.42423	0.000936679	0.0214476
UCEC	FOXK2	0.5464	7.60768e-05	0.00417778
BRCA	GABPB1	0.538726	3.20327e-05	0.00220821
SARC	GABPB1	0.90655	0.000291896	0.00985149
BRCA	GATA1	0.669906	0.000698722	0.0175493
PAAD	GATA1	1.79671	0.0014621	0.0290626
THCA	GATA1	0.727851	0.000901731	0.0208686
LIHC	GATA4	1.70939	0.000522384	0.0145347
LUAD	GMEB1	0.336252	0.0018373	0.0333494
BRCA	GTF2B	2.0158	0.00234291	0.0397436
BRCA	HCFC1	0.662492	0.00306305	0.04812
PRAD	HCFC1	0.884508	4.45275e-05	0.00280134
BRCA	HDAC3	0.402982	0.00034534	0.0111333
LUAD	HDAC3	0.404014	0.0013811	0.0277714
LUSC	HDAC3	0.552398	0.000617529	0.0161641
PAAD	HDAC3	0.986021	0.000128722	0.00575252
PRAD	HDAC3	0.402134	0.000665958	0.0169898
STAD	HDAC3	0.468962	0.000115328	0.00537646
TGCT	HDAC3	0.611454	0.000848788	0.0204466
THCA	HDAC3	0.468702	0.000167651	0.0070089
UCEC	HDAC3	0.689953	0.0002359	0.00863633
BRCA	HES1	0.733143	0.000127418	0.00573383
LUSC	HES1	0.944687	0.0012345	0.0256303
PRAD	HES1	0.750391	0.000191893	0.00767572
THCA	HES1	0.664084	0.00253384	0.0418859
CESC	JUNB	0.700764	0.00133776	0.0270896
PAAD	JUNB	0.792759	0.00289986	0.0464086
COAD	JUND	0.53165	0.000164928	0.00698518
CESC	JUN	0.577426	0.00297433	0.0472393
LUSC	JUN	0.544878	0.000183729	0.00748784
LIHC	KDM1A	0.560433	1.24028e-05	0.00113198
LUAD	KDM1A	0.236959	0.00184853	0.0334011
LUSC	KDM1A	0.411717	2.46497e-05	0.00181511
THCA	KDM1A	0.228619	0.00303869	0.0479094
BRCA	LEF1	0.544341	1.3242e-06	0.000199554
KIRC	LEF1	0.379025	0.00158008	0.0305641
LUAD	LEF1	0.416539	0.00093255	0.0214288
LUSC	LEF1	0.550976	0.000973916	0.021762
PRAD	LEF1	0.372636	0.00211594	0.0366611
THCA	LEF1	0.462711	0.000208185	0.00809277
UCEC	LEF1	0.664667	0.000513766	0.0144748
BLCA	MAFK	0.495333	0.00174027	0.0324984
LIHC	MAFK	0.6035	0.00056512	0.0153843
LUSC	MAFK	0.463737	0.000231161	0.00855957
PCPG	MAFK	0.614383	0.000969063	0.021762
UCEC	MAFK	0.48399	0.00196154	0.0346343
DLBC	MEF2A	2.02133	0.00230124	0.0391391
CESC	MEF2B	0.505554	0.000463372	0.0134047
PAAD	MEF2B	0.527519	0.00251853	0.0418463
BRCA	MGA	0.356558	0.00110705	0.0239922
LUAD	MGA	0.458766	0.000120939	0.00551889
PAAD	MGA	0.763122	0.00229048	0.0390587
PRAD	MGA	0.365102	0.00129695	0.026477
SARC	MGA	0.654694	0.00270362	0.0436894
SKCM	MGA	0.506525	0.00306691	0.04812
TGCT	MGA	0.577998	0.0010009	0.0222117
THCA	MGA	0.404892	0.00088338	0.020591
LGG	MNT	0.434976	0.000810543	0.0195982
LIHC	MNT	1.21534	1.75117e-06	0.000247355
LUAD	MNT	0.637753	6.4021e-05	0.00373744
PCPG	MNT	0.902059	0.00123026	0.0256303
PRAD	MNT	0.466568	0.00208364	0.0364592
TGCT	MNT	0.808255	0.000598332	0.0159555
BRCA	MYBL2	0.478454	6.77357e-05	0.00385024
CHOL	MYC	0.663053	0.000874838	0.0205397
COAD	MYC	0.458441	0.00156457	0.0305029
LGG	MYC	0.215078	0.00158009	0.0305641
LIHC	MYC	0.445237	0.00182508	0.0333142
LUSC	MYC	0.333852	0.0022838	0.0390475
OV	MYC	0.284509	0.00150901	0.0296314
PAAD	MYC	0.691168	7.70657e-06	0.000792676
PRAD	MYC	0.260162	0.0010329	0.0226121
TGCT	MYC	0.403029	0.000729819	0.0180505
THYM	MYC	0.580014	0.000387796	0.0121397
UCS	MYC	0.602641	0.00107625	0.0234031
BRCA	NEUROD1	1.04311	0.00162685	0.0309245
BRCA	NFATC1	0.479709	2.43397e-05	0.00181289
KIRC	NFATC1	0.510556	9.08383e-06	0.000891867
LGG	NFATC1	0.386013	0.000134591	0.00589289
LIHC	NFATC1	0.942127	1.6088e-05	0.00139
LUAD	NFATC1	0.855044	1.61394e-14	5.22916e-11
LUSC	NFATC1	0.609552	0.00010749	0.00508418
OV	NFATC1	0.517337	8.95445e-05	0.00456889
PAAD	NFATC1	0.814614	0.0020591	0.0361599
PCPG	NFATC1	0.876719	0.000716447	0.017925
PRAD	NFATC1	0.387499	0.00126306	0.025983
THCA	NFATC1	0.400804	0.00160702	0.0309006
UCEC	NFATC1	0.626315	0.00121421	0.025442
LUSC	NFE2L2	1.03496	4.16335e-05	0.00268399
BRCA	NFYB	0.604017	0.00240495	0.0403897
CESC	NFYB	1.22949	0.000375161	0.0118012
COAD	NFYB	1.2747	0.000415432	0.0127583
HNSC	NFYB	1.16219	0.000520647	0.0145347
KICH	NFYB	1.61662	0.00149974	0.029539
PRAD	NFYB	0.782748	4.2248e-05	0.00268399
SKCM	NFYB	1.05001	0.000913755	0.0210716
STAD	NFYB	0.668716	0.00100561	0.02224
TGCT	NFYB	1.30504	1.99152e-05	0.00157379
UCEC	NFYB	1.07204	0.00187208	0.0336974
STAD	NR2C1	0.494755	0.001178	0.0247839
STAD	NR2F1	0.314055	0.00034204	0.0111333
LIHC	NR2F2	0.926019	9.80684e-05	0.00477807
UCS	NRSF	1.14436	0.00245074	0.0409298
DLBC	PAX8	1.03757	0.000738678	0.0181312
KIRC	PAX8	0.409233	0.00223637	0.0384395
LIHC	PAX8	0.83639	0.000203539	0.00804228
LUSC	PAX8	0.690381	6.68857e-05	0.00383557
PRAD	PAX8	0.478559	0.000306287	0.0102306
STAD	PAX8	0.638958	1.68495e-06	0.000247355
THCA	PAX8	0.437849	0.00252971	0.0418859
UCEC	PAX8	0.72939	0.000499647	0.014263
BRCA	PHB2	0.623764	0.000391876	0.01215
LUSC	PHB2	0.811042	0.000725404	0.0180335
SARC	PHB2	1.31538	9.38227e-05	0.0046767
TGCT	PHB2	1.10491	4.22081e-05	0.00268399
THCA	PHB2	0.696833	0.000265129	0.00931864
LUSC	POU2F2	0.534322	0.00177972	0.0327631
PAAD	RELB	0.674462	0.00163212	0.0309245
STAD	RELB	0.336408	0.00097106	0.021762
LUSC	SIN3A	0.332983	0.00147362	0.029113
THCA	SIX5	2.64038	0.000973095	0.021762
LUAD	SMAD1	0.760936	1.6509e-05	0.00140761
BRCA	SMARCA4	0.331856	0.00021334	0.00809277
COAD	SMARCA4	0.635124	0.000676914	0.0172016
LUAD	SMARCA4	0.320979	0.00126867	0.0260158
PAAD	SMARCA4	0.704303	0.00129933	0.026477
SARC	SMARCA4	0.619118	0.000567415	0.0153843
THCA	SMARCA4	0.332376	0.00087079	0.0205397
BLCA	SMARCB1	1.79877	3.40775e-07	6.9007e-05
BRCA	SMARCB1	0.881586	0.000441616	0.013067
KIRC	SMARCB1	1.32025	2.39402e-09	9.69577e-07
KIRP	SMARCB1	1.72288	1.75592e-06	0.000247355
LGG	SMARCB1	0.722771	0.000363277	0.0115394
LUAD	SMARCB1	0.983512	0.000281422	0.00970008
LUSC	SMARCB1	2.04994	3.98624e-10	1.98699e-07
OV	SMARCB1	1.30248	2.03316e-05	0.00158734
PRAD	SMARCB1	0.918713	0.000432392	0.0129817
SKCM	SMARCB1	2.19043	3.61464e-12	4.53421e-09
STAD	SMARCB1	0.97025	0.000239419	0.00871591
TGCT	SMARCB1	1.45939	0.000186536	0.00752719
THCA	SMARCB1	0.983556	0.000281328	0.00970008
BRCA	SOX6	0.384697	0.000101848	0.0048887
TGCT	SOX6	0.496719	0.00196133	0.0346343
THCA	SOX6	0.461326	2.13824e-05	0.00163009
DLBC	SREBF1	1.9938	1.0087e-05	0.000961231
LIHC	SREBF1	1.93108	1.63332e-07	3.52798e-05
LUAD	SREBF1	0.6317	0.00137392	0.0277352
LUSC	SREBF1	1.0837	6.47136e-05	0.00374414
OV	SREBF1	1.04238	7.70022e-08	1.91913e-05
STAD	SREBF1	0.80155	1.52113e-05	0.00135026
UCEC	SREBF1	1.74983	3.61896e-09	1.30283e-06
DLBC	SREBF2	1.95499	0.000266041	0.00931864
BLCA	SRF	0.622495	0.000148395	0.00636821
BRCA	SRF	0.306148	0.00210738	0.0366611
HNSC	SRF	0.604873	0.000214531	0.00809277
KIRP	SRF	0.463991	0.00312027	0.0485408
LIHC	SRF	0.70539	0.000116203	0.00537852
LUSC	SRF	0.531341	0.000144697	0.00625092
PAAD	SRF	0.719886	0.000446628	0.0131473
STAD	SRF	0.383248	0.000288876	0.00985149
UCEC	SRF	0.605063	0.000214027	0.00809277
BRCA	STAT5A	0.371224	0.00176444	0.0326673
DLBC	STAT5A	1.08864	0.000322662	0.0106676
LUAD	STAT5A	0.505417	4.86608e-05	0.00300307
LUSC	STAT5A	0.671164	8.37455e-05	0.00440121
PAAD	STAT5A	0.893565	0.0010223	0.0224559
BRCA	TAF7	1.22141	4.62759e-05	0.00288334
LUAD	TAF7	1.3106	9.69264e-05	0.00477807
THCA	TAF7	1.55081	7.28706e-07	0.000124264
HNSC	TAL1	0.73767	0.00269757	0.0436894
PAAD	TAL1	1.30737	0.000258435	0.00916302
BRCA	TARDBP	0.592331	1.39556e-07	3.11835e-05
COAD	TARDBP	0.759194	0.00192046	0.0342826
DLBC	TARDBP	0.996605	0.000254683	0.00911792
LUAD	TARDBP	0.48637	8.65877e-05	0.00445308
LUSC	TARDBP	0.662847	7.77143e-05	0.00419657
OV	TARDBP	0.573163	1.16452e-05	0.00107802
PRAD	TARDBP	0.503296	1.76777e-05	0.00145002
SKCM	TARDBP	0.593877	0.00161494	0.0309245
STAD	TARDBP	0.372634	0.00317298	0.0491889
THCA	TARDBP	0.454007	0.000303077	0.0101759
UCEC	TARDBP	0.657239	0.00156751	0.0305029
COAD	TCF12	0.445082	0.00143788	0.0287575
BRCA	TCF3	0.796532	1.07379e-05	0.00100842
CHOL	TCF3	1.24178	0.00319344	0.0493879
LGG	TCF3	0.567301	0.00095844	0.0217157
LUAD	TCF3	0.783159	4.20452e-05	0.00268399
LUSC	TCF3	1.01358	1.76768e-05	0.00145002
OV	TCF3	0.726624	0.000620685	0.0161641
BRCA	TRIM28	0.471108	0.0029077	0.0464086
THCA	TRIM28	0.568588	0.000945436	0.0215719
TGCT	USF1	0.66293	0.000622244	0.0161641
TGCT	YBX1	0.623655	0.0014682	0.0290947
BRCA	ZBTB33	0.564545	6.57171e-11	4.25847e-08
COAD	ZBTB33	0.631266	8.13447e-05	0.00435631
HNSC	ZBTB33	0.57928	2.56788e-05	0.00184888
KIRC	ZBTB33	0.306845	0.00116499	0.0246703
KIRP	ZBTB33	0.416928	0.00254718	0.0418927
LGG	ZBTB33	0.537875	1.18774e-11	1.09951e-08
LIHC	ZBTB33	0.641262	5.14142e-05	0.00311368
LUAD	ZBTB33	0.439643	4.74547e-06	0.000521198
LUSC	ZBTB33	0.709015	2.19667e-09	9.48961e-07
OV	ZBTB33	0.576393	1.92832e-08	5.67979e-06
PAAD	ZBTB33	0.571196	0.00312369	0.0485408
PRAD	ZBTB33	0.395607	2.60227e-05	0.00185304
SKCM	ZBTB33	0.536907	5.75252e-05	0.00341985
STAD	ZBTB33	0.479069	3.23309e-07	6.7582e-05
TGCT	ZBTB33	0.643154	1.11467e-06	0.000180577
THCA	ZBTB33	0.436418	7.21132e-06	0.000753699
BLCA	ZC3H11A	1.43817	0.00246251	0.0410208
COAD	ZC3H11A	1.73829	0.00254349	0.0418927
HNSC	ZC3H11A	2.00767	4.21892e-07	8.0083e-05
LGG	ZC3H11A	0.754152	0.000334065	0.0109885
LIHC	ZC3H11A	2.04207	8.57189e-05	0.00444367
LUAD	ZC3H11A	0.870103	0.000752446	0.0183994
LUSC	ZC3H11A	1.41226	1.87319e-06	0.000258261
OV	ZC3H11A	1.26547	8.49213e-07	0.0001411
PRAD	ZC3H11A	0.808934	0.000737631	0.0181312
STAD	ZC3H11A	0.919132	0.00021179	0.00809277
TGCT	ZC3H11A	1.17377	0.00162795	0.0309245
UCEC	ZC3H11A	1.61331	0.000318605	0.0105875
BRCA	ZEB1	0.542339	0.000691791	0.0174428
COAD	ZHX2	0.935914	0.00211031	0.0366611
LIHC	ZHX2	1.03686	0.000437885	0.013016
THCA	ZHX2	0.593527	0.00138429	0.0277714
UVM	ZNF207	1.17903	0.000861417	0.0205397
OV	ZNF263	1.5596	0.00258487	0.042405
LUSC	ZNF444	0.864662	0.000621481	0.0161641
PRAD	ZNF444	0.664983	0.000180546	0.00740467
KIRC	ZNF639	0.517299	0.00159145	0.0306922
LUSC	ZNF639	0.654068	0.00191635	0.0342826
BRCA	ZSCAN29	0.544068	0.000214808	0.00809277
DLBC	ZSCAN29	1.26315	0.0011329	0.0243086
THCA	ZSCAN29	0.559151	0.00049482	0.0141878
COAD	ZZZ3	1.22166	0.00183222	0.0333494
HNSC	ZZZ3	1.01573	0.00240593	0.0403897
Adipose - Subcutaneous	AFF11	0.904667	1.88e-24	1.75e-23
Adipose - Visceral (Omentum)	AFF11	0.867222	1.78e-13	6.71e-13
Adrenal - Gland	AFF11	0.619497	0.00179708	0.00281773
Artery - Aorta	AFF11	0.91921	3.32e-16	1.55e-15
Artery - Coronary	AFF11	0.678349	0.00569718	0.00839708
Artery - Tibial	AFF11	0.888433	1.01e-19	6.26e-19
Breast - Mammary Tissue	AFF11	0.91086	5.18e-15	2.19e-14
Cells - Transformed fibroblasts	AFF11	1.02674	3e-21	2.1e-20
Colon - Sigmoid	AFF11	0.751538	1.38e-09	3.84e-09
Colon - Transverse	AFF11	0.812218	1.05e-11	3.44e-11
Esophagus - Gastroesophageal Junction	AFF11	0.736169	4.17e-09	1.12e-08
Esophagus - Mucosa	AFF11	0.907156	7.35e-18	3.87e-17
Esophagus - Muscularis	AFF11	0.955756	1.25e-23	1.08e-22
Heart - Atrial Appendage	AFF11	0.920883	6.87e-13	2.46e-12
Heart - Left Ventricle	AFF11	0.715036	3.85e-06	8.06e-06
Lung	AFF11	0.880195	3.22e-17	1.62e-16
Minor Salivary Gland	AFF11	1.4794	0.00050087	0.00083751
Muscle - Skeletal	AFF11	0.865567	5.9e-16	2.69e-15
Nerve - Tibial	AFF11	0.774864	7.02e-30	1.08e-28
Pancreas	AFF11	0.550878	0.00026266	0.00045691
Pituitary	AFF11	0.818942	3.87e-12	1.31e-11
Prostate	AFF11	0.58192	0.00060697	0.00100394
Skin - Not Sun Exposed (Suprapubic)	AFF11	0.768136	4.66e-17	2.31e-16
Skin - Sun Exposed (Lower leg)	AFF11	0.813455	5.72e-25	5.59e-24
Small Intestine - Terminal Ileum	AFF11	0.6983	0.00894296	0.0128739
Spleen	AFF11	0.683844	1.8e-06	3.9e-06
Stomach	AFF11	0.714339	2.7e-06	5.75e-06
Testis	AFF11	0.468269	5.01e-13	1.81e-12
Thyroid	AFF11	0.774297	3.32e-28	4.37e-27
Vagina	AFF11	0.827672	0.0281273	0.0377197
Whole Blood	AFF11	0.827976	1.78e-14	7.24e-14
Adipose - Subcutaneous	ARNT	0.830418	8.61e-39	2.98e-37
Adipose - Visceral (Omentum)	ARNT	0.843237	4.27e-23	3.5e-22
Adrenal - Gland	ARNT	0.787584	9.13e-09	2.38e-08
Artery - Aorta	ARNT	0.817983	1.56e-23	1.33e-22
Artery - Tibial	ARNT	0.73548	9.2e-26	9.69e-25
Brain	ARNT	0.767202	1.01e-17	5.27e-17
Breast - Mammary Tissue	ARNT	0.959894	6.13e-31	1.03e-29
Cells - Transformed fibroblasts	ARNT	0.887526	1.38e-28	1.88e-27
Colon - Sigmoid	ARNT	0.775008	2.78e-18	1.51e-17
Colon - Transverse	ARNT	0.842511	3.62e-23	3e-22
Esophagus - Gastroesophageal Junction	ARNT	0.832567	2.04e-21	1.45e-20
Esophagus - Mucosa	ARNT	0.812189	3.72e-28	4.88e-27
Esophagus - Muscularis	ARNT	0.806161	3.51e-32	6.65e-31
Heart - Atrial Appendage	ARNT	0.811045	6.22e-17	3.06e-16
Heart - Left Ventricle	ARNT	0.755849	1.53e-10	4.62e-10
Liver	ARNT	0.84512	3.69e-07	8.44e-07
Lung	ARNT	0.835692	2.77e-31	4.79e-30
Muscle - Skeletal	ARNT	0.798117	2.35e-26	2.6e-25
Nerve - Tibial	ARNT	0.70777	4.45e-49	4.64e-47
Ovary	ARNT	0.716317	0.00031729	0.00054302
Pancreas	ARNT	0.823041	2.35e-16	1.11e-15
Pituitary	ARNT	0.745139	1.04e-18	5.89e-18
Prostate	ARNT	0.880143	2.83e-13	1.05e-12
Skin - Not Sun Exposed (Suprapubic)	ARNT	0.858014	2.55e-42	1.32e-40
Skin - Sun Exposed (Lower leg)	ARNT	0.779682	1.07e-45	7.57e-44
Small Intestine - Terminal Ileum	ARNT	0.940823	2.3e-07	5.36e-07
Spleen	ARNT	0.914129	4.21e-21	2.92e-20
Stomach	ARNT	0.891927	1.78e-16	8.46e-16
Thyroid	ARNT	0.700932	4.11e-45	2.71e-43
Vagina	ARNT	0.703364	0.0105367	0.0150078
Whole Blood	ARNT	0.889621	5.05e-34	1.1e-32
Adipose - Subcutaneous	ATF1	0.869161	3.23e-13	1.19e-12
Adipose - Visceral (Omentum)	ATF1	0.924162	5.85e-08	1.43e-07
Adrenal - Gland	ATF1	1.44409	9.51e-08	2.29e-07
Artery - Aorta	ATF1	1.0966	6.61e-13	2.37e-12
Artery - Coronary	ATF1	1.4456	2.4e-05	4.65e-05
Artery - Tibial	ATF1	0.930359	4.29e-13	1.56e-12
Brain	ATF1	1.95262	1.18e-06	2.6e-06
Breast - Mammary Tissue	ATF1	1.20462	4.92e-14	1.93e-13
Cells - Transformed fibroblasts	ATF1	1.04341	9.76e-12	3.22e-11
Colon - Sigmoid	ATF1	1.11119	6.2e-11	1.93e-10
Colon - Transverse	ATF1	1.07284	5.6e-11	1.75e-10
Esophagus - Gastroesophageal Junction	ATF1	1.11122	6.2e-11	1.93e-10
Esophagus - Mucosa	ATF1	1.01859	5e-13	1.81e-12
Esophagus - Muscularis	ATF1	1.00409	1.54e-15	6.8e-15
Heart - Atrial Appendage	ATF1	1.0154	5.18e-08	1.27e-07
Heart - Left Ventricle	ATF1	1.28858	3.5e-09	9.43e-09
Kidney - Cortex	ATF1	1.5334	0.00088224	0.00142969
Liver	ATF1	1.06401	0.00590888	0.00869753
Lung	ATF1	1.035	2.71e-14	1.09e-13
Minor Salivary Gland	ATF1	1.8787	0.00724622	0.0105506
Ovary	ATF1	1.86307	7.09e-06	1.45e-05
Pancreas	ATF1	1.14665	6.62e-09	1.75e-08
Pituitary	ATF1	1.18707	3.1e-15	1.33e-14
Prostate	ATF1	1.07036	1.09e-05	2.18e-05
Skin - Not Sun Exposed (Suprapubic)	ATF1	0.952096	3.51e-16	1.63e-15
Skin - Sun Exposed (Lower leg)	ATF1	0.87153	3.67e-17	1.84e-16
Small Intestine - Terminal Ileum	ATF1	1.71096	1.37e-05	2.72e-05
Spleen	ATF1	1.13566	1.01e-08	2.64e-08
Stomach	ATF1	1.20488	1.75e-08	4.48e-08
Uterus	ATF1	1.71144	0.0221245	0.030114
Whole Blood	ATF1	1.05904	3.15e-14	1.26e-13
Adipose - Subcutaneous	ATF2	0.561563	1.03e-22	8.14e-22
Adipose - Visceral (Omentum)	ATF2	0.471376	9.76e-10	2.76e-09
Adrenal - Gland	ATF2	0.34874	0.0063076	0.0092506
Artery - Aorta	ATF2	0.519597	2.15e-12	7.49e-12
Artery - Coronary	ATF2	0.381284	0.0123918	0.017484
Artery - Tibial	ATF2	0.569093	4.31e-20	2.77e-19
Breast - Mammary Tissue	ATF2	0.604767	5.62e-16	2.57e-15
Cells - Transformed fibroblasts	ATF2	0.472644	2.2e-10	6.54e-10
Colon - Sigmoid	ATF2	0.478474	1.52e-09	4.23e-09
Colon - Transverse	ATF2	0.457188	3.46e-09	9.34e-09
Esophagus - Gastroesophageal Junction	ATF2	0.519509	3.39e-11	1.08e-10
Esophagus - Mucosa	ATF2	0.400585	6.02e-09	1.59e-08
Esophagus - Muscularis	ATF2	0.564451	2.99e-20	1.95e-19
Heart - Atrial Appendage	ATF2	0.362674	2.88e-05	5.54e-05
Heart - Left Ventricle	ATF2	0.458519	6.87e-06	1.4e-05
Kidney - Cortex	ATF2	0.78817	0.00037152	0.00063044
Liver	ATF2	0.372123	0.0149645	0.0208848
Lung	ATF2	0.618442	7.5e-22	5.54e-21
Muscle - Skeletal	ATF2	0.493729	5.36e-13	1.94e-12
Nerve - Tibial	ATF2	0.458238	4.01e-27	4.78e-26
Ovary	ATF2	0.516888	0.00278241	0.00427423
Pancreas	ATF2	0.421092	5.39e-06	1.12e-05
Pituitary	ATF2	0.577407	3.76e-15	1.6e-14
Prostate	ATF2	0.451593	2.31e-05	4.5e-05
Skin - Not Sun Exposed (Suprapubic)	ATF2	0.488528	2.31e-17	1.17e-16
Skin - Sun Exposed (Lower leg)	ATF2	0.461232	1.82e-20	1.2e-19
Small Intestine - Terminal Ileum	ATF2	0.482939	0.00381578	0.00575967
Spleen	ATF2	0.449914	5.77e-07	1.3e-06
Stomach	ATF2	0.510657	1.76e-07	4.13e-07
Thyroid	ATF2	0.397112	2.15e-19	1.3e-18
Whole Blood	ATF2	0.496898	3.11e-13	1.15e-12
Adipose - Subcutaneous	ATF3	0.66083	2.23e-30	3.56e-29
Adipose - Visceral (Omentum)	ATF3	0.664645	3.78e-18	2.03e-17
Adrenal - Gland	ATF3	0.598631	8.74e-07	1.94e-06
Artery - Aorta	ATF3	0.675502	2.23e-20	1.46e-19
Artery - Coronary	ATF3	0.638207	1.69e-05	3.33e-05
Artery - Tibial	ATF3	0.652469	2.55e-25	2.59e-24
Brain	ATF3	0.70224	0.00013049	0.000234
Breast - Mammary Tissue	ATF3	0.771111	5.46e-25	5.37e-24
Cells - Transformed fibroblasts	ATF3	0.712932	3.83e-23	3.16e-22
Colon - Sigmoid	ATF3	0.704124	1.25e-19	7.7e-19
Colon - Transverse	ATF3	0.768851	6.35e-25	6.2e-24
Esophagus - Gastroesophageal Junction	ATF3	0.739868	7.36e-22	5.44e-21
Esophagus - Mucosa	ATF3	0.806955	6.93e-35	1.63e-33
Esophagus - Muscularis	ATF3	0.723661	5.31e-33	1.07e-31
Heart - Atrial Appendage	ATF3	0.705844	2.6e-17	1.31e-16
Heart - Left Ventricle	ATF3	0.807047	5.32e-16	2.44e-15
Kidney - Cortex	ATF3	0.741866	0.00176133	0.00276528
Lung	ATF3	0.777833	2.49e-33	5.18e-32
Muscle - Skeletal	ATF3	0.714917	4.05e-26	4.43e-25
Nerve - Tibial	ATF3	0.642866	1.89e-51	2.72e-49
Ovary	ATF3	0.737206	2.64e-05	5.11e-05
Pancreas	ATF3	0.810034	3.91e-20	2.52e-19
Pituitary	ATF3	0.702174	8.97e-22	6.56e-21
Prostate	ATF3	0.818607	2.09e-15	9.09e-15
Skin - Not Sun Exposed (Suprapubic)	ATF3	0.767033	2.15e-43	1.23e-41
Skin - Sun Exposed (Lower leg)	ATF3	0.70574	3.19e-47	2.77e-45
Small Intestine - Terminal Ileum	ATF3	0.742997	5.37e-06	1.11e-05
Spleen	ATF3	0.793049	5.1e-20	3.26e-19
Stomach	ATF3	0.82977	6.72e-18	3.56e-17
Thyroid	ATF3	0.633205	4.69e-47	3.92e-45
Whole Blood	ATF3	0.863317	5.22e-40	2e-38
Adipose - Subcutaneous	ATF7	0.565698	2.69e-29	3.9e-28
Adipose - Visceral (Omentum)	ATF7	0.567368	2.87e-17	1.44e-16
Adrenal - Gland	ATF7	0.557352	8.61e-07	1.91e-06
Artery - Aorta	ATF7	0.532078	1.33e-16	6.39e-16
Artery - Coronary	ATF7	0.402294	0.00420697	0.00630651
Artery - Tibial	ATF7	0.537454	1.2e-22	9.37e-22
Breast - Mammary Tissue	ATF7	0.631723	1.35e-21	9.73e-21
Cells - Transformed fibroblasts	ATF7	0.513961	1.19e-15	5.3e-15
Colon - Sigmoid	ATF7	0.54585	5.07e-15	2.15e-14
Colon - Transverse	ATF7	0.584629	1.97e-18	1.08e-17
Esophagus - Gastroesophageal Junction	ATF7	0.573468	1.27e-16	6.1e-16
Esophagus - Mucosa	ATF7	0.482769	2.44e-16	1.15e-15
Esophagus - Muscularis	ATF7	0.558776	4.89e-25	4.83e-24
Heart - Atrial Appendage	ATF7	0.47758	3.67e-10	1.07e-09
Heart - Left Ventricle	ATF7	0.604751	5.72e-11	1.78e-10
Kidney - Cortex	ATF7	0.64367	0.00123302	0.00196497
Liver	ATF7	0.553925	3.82e-05	7.25e-05
Lung	ATF7	0.581614	1.2e-24	1.13e-23
Muscle - Skeletal	ATF7	0.530651	1.89e-19	1.15e-18
Nerve - Tibial	ATF7	0.444918	1.29e-31	2.3e-30
Ovary	ATF7	0.525592	0.00083029	0.00135159
Pancreas	ATF7	0.64496	6.25e-16	2.84e-15
Pituitary	ATF7	0.592099	3.49e-20	2.26e-19
Prostate	ATF7	0.577588	2.77e-09	7.56e-09
Skin - Not Sun Exposed (Suprapubic)	ATF7	0.569233	2.51e-30	3.97e-29
Skin - Sun Exposed (Lower leg)	ATF7	0.533013	3.89e-34	8.6e-33
Small Intestine - Terminal Ileum	ATF7	0.539374	0.00034831	0.00059286
Spleen	ATF7	0.570587	6.07e-13	2.18e-12
Stomach	ATF7	0.634341	4.42e-13	1.61e-12
Thyroid	ATF7	0.442823	9.57e-30	1.46e-28
Whole Blood	ATF7	0.6253	1.31e-27	1.63e-26
Adipose - Subcutaneous	BACH1	0.886812	4.28e-42	2.15e-40
Adipose - Visceral (Omentum)	BACH1	1.07883	8.07e-35	1.88e-33
Adrenal - Gland	BACH1	1.12027	3.28e-16	1.53e-15
Artery - Aorta	BACH1	0.951394	2.23e-28	2.95e-27
Artery - Coronary	BACH1	0.795085	4.82e-06	1e-05
Artery - Tibial	BACH1	0.830268	5.53e-32	1.02e-30
Breast - Mammary Tissue	BACH1	1.08341	3.57e-35	8.59e-34
Cells - Transformed fibroblasts	BACH1	1.0485	1.01e-35	2.58e-34
Colon - Sigmoid	BACH1	1.01212	8.7e-29	1.21e-27
Colon - Transverse	BACH1	1.05353	6.79e-33	1.36e-31
Esophagus - Gastroesophageal Junction	BACH1	0.950113	7.85e-25	7.55e-24
Esophagus - Mucosa	BACH1	0.948018	4.25e-35	1.02e-33
Esophagus - Muscularis	BACH1	0.856213	1.08e-34	2.48e-33
Heart - Atrial Appendage	BACH1	0.923266	3.35e-20	2.17e-19
Heart - Left Ventricle	BACH1	1.06817	5.85e-19	3.37e-18
Kidney - Cortex	BACH1	1.06308	2.53e-05	4.89e-05
Liver	BACH1	1.04867	1.1e-10	3.34e-10
Lung	BACH1	1.02297	1.53e-43	8.79e-42
Minor Salivary Gland	BACH1	0.994166	0.00341804	0.00519306
Muscle - Skeletal	BACH1	0.938011	3.49e-33	7.11e-32
Nerve - Tibial	BACH1	0.728379	1.32e-48	1.3e-46
Ovary	BACH1	0.928754	5.65e-06	1.16e-05
Pancreas	BACH1	1.07641	7.67e-25	7.38e-24
Pituitary	BACH1	0.974683	3.42e-29	4.92e-28
Prostate	BACH1	1.0211	2.58e-16	1.21e-15
Skin - Not Sun Exposed (Suprapubic)	BACH1	0.898457	7.12e-45	4.5e-43
Skin - Sun Exposed (Lower leg)	BACH1	0.853872	3.52e-52	5.4e-50
Small Intestine - Terminal Ileum	BACH1	1.21083	4.46e-11	1.4e-10
Spleen	BACH1	1.02349	8.01e-23	6.4e-22
Stomach	BACH1	1.1253	2.48e-23	2.08e-22
Testis	BACH1	0.594226	1.99e-37	6.09e-36
Thyroid	BACH1	0.780533	5.75e-54	1.06e-51
Uterus	BACH1	1.0185	0.00401802	0.00604592
Vagina	BACH1	1.31871	1.36e-06	2.97e-06
Whole Blood	BACH1	1.17464	3.66e-57	9.42e-55
Adipose - Subcutaneous	BCL3	0.954457	3.14e-17	1.58e-16
Adipose - Visceral (Omentum)	BCL3	0.961529	8.69e-11	2.67e-10
Adrenal - Gland	BCL3	0.715027	0.00257586	0.0039637
Artery - Aorta	BCL3	0.756971	3.68e-07	8.43e-07
Artery - Coronary	BCL3	0.72403	0.0142069	0.019893
Artery - Tibial	BCL3	0.788334	1.04e-09	2.94e-09
Breast - Mammary Tissue	BCL3	0.948112	1.83e-10	5.49e-10
Cells - Transformed fibroblasts	BCL3	0.936002	2.93e-11	9.37e-11
Colon - Sigmoid	BCL3	0.776547	1.55e-06	3.37e-06
Colon - Transverse	BCL3	0.878096	6.86e-09	1.81e-08
Esophagus - Gastroesophageal Junction	BCL3	0.898059	9.29e-09	2.42e-08
Esophagus - Mucosa	BCL3	0.864121	5.11e-11	1.6e-10
Esophagus - Muscularis	BCL3	0.903585	2.89e-13	1.07e-12
Heart - Atrial Appendage	BCL3	0.77083	3.04e-06	6.43e-06
Heart - Left Ventricle	BCL3	0.779021	0.00012	0.00021611
Kidney - Cortex	BCL3	1.56138	3.94e-05	7.46e-05
Liver	BCL3	1.00721	0.00018576	0.00032805
Lung	BCL3	0.821563	3.97e-10	1.15e-09
Muscle - Skeletal	BCL3	0.794255	8.08e-09	2.11e-08
Ovary	BCL3	1.19205	0.00033243	0.00056785
Pituitary	BCL3	0.814653	2.73e-08	6.86e-08
Prostate	BCL3	1.03364	6.69e-08	1.63e-07
Skin - Not Sun Exposed (Suprapubic)	BCL3	0.867835	2.57e-14	1.03e-13
Skin - Sun Exposed (Lower leg)	BCL3	0.806672	1.7e-16	8.08e-16
Small Intestine - Terminal Ileum	BCL3	1.1631	0.00051777	0.00086274
Spleen	BCL3	0.950634	9.47e-09	2.47e-08
Stomach	BCL3	1.06896	2.33e-09	6.38e-09
Thyroid	BCL3	0.709591	5.33e-16	2.44e-15
Uterus	BCL3	1.26032	0.0302934	0.0404886
Vagina	BCL3	1.15887	0.0143415	0.0200697
Whole Blood	BCL3	0.812817	3.01e-09	8.17e-09
Adipose - Subcutaneous	BHLHE40	0.517958	3.86e-19	2.26e-18
Adipose - Visceral (Omentum)	BHLHE40	0.652181	1.7e-17	8.74e-17
Adrenal - Gland	BHLHE40	0.7219	2.95e-08	7.39e-08
Artery - Aorta	BHLHE40	0.597665	3.9e-16	1.81e-15
Artery - Coronary	BHLHE40	0.641762	7.16e-05	0.00013227
Artery - Tibial	BHLHE40	0.572817	1.21e-20	8.08e-20
Brain	BHLHE40	0.974289	1.11e-15	4.97e-15
Breast - Mammary Tissue	BHLHE40	0.716148	2.17e-21	1.54e-20
Cells - Transformed fibroblasts	BHLHE40	0.695196	1.77e-22	1.36e-21
Colon - Sigmoid	BHLHE40	0.640018	5.86e-16	2.67e-15
Colon - Transverse	BHLHE40	0.57837	1.01e-13	3.86e-13
Esophagus - Gastroesophageal Junction	BHLHE40	0.710542	6.11e-20	3.88e-19
Esophagus - Mucosa	BHLHE40	0.619759	1.28e-20	8.54e-20
Esophagus - Muscularis	BHLHE40	0.608898	4.76e-24	4.23e-23
Heart - Atrial Appendage	BHLHE40	0.577464	2.27e-11	7.28e-11
Heart - Left Ventricle	BHLHE40	0.832299	2.35e-15	1.02e-14
Kidney - Cortex	BHLHE40	0.940508	5.36e-05	0.00010053
Liver	BHLHE40	0.575295	0.00047881	0.00080304
Lung	BHLHE40	0.656881	3.94e-24	3.55e-23
Minor Salivary Gland	BHLHE40	0.736593	0.0247705	0.0334173
Muscle - Skeletal	BHLHE40	0.586178	7.78e-18	4.08e-17
Nerve - Tibial	BHLHE40	0.515074	9.9e-34	2.13e-32
Ovary	BHLHE40	0.789238	3.19e-05	6.11e-05
Pancreas	BHLHE40	0.673937	1.25e-13	4.74e-13
Pituitary	BHLHE40	0.5989	1.4e-15	6.21e-15
Prostate	BHLHE40	0.735469	5e-11	1.57e-10
Skin - Not Sun Exposed (Suprapubic)	BHLHE40	0.68289	2.46e-35	5.99e-34
Skin - Sun Exposed (Lower leg)	BHLHE40	0.612715	5.32e-37	1.55e-35
Small Intestine - Terminal Ileum	BHLHE40	1.07016	2.71e-10	8e-10
Spleen	BHLHE40	0.623158	4.59e-12	1.55e-11
Stomach	BHLHE40	0.755796	1.18e-13	4.51e-13
Testis	BHLHE40	0.444792	1.42e-29	2.12e-28
Thyroid	BHLHE40	0.509559	9.68e-32	1.75e-30
Uterus	BHLHE40	0.886602	0.0233544	0.0316254
Vagina	BHLHE40	0.678775	0.0143848	0.0201264
Whole Blood	BHLHE40	0.819308	1.83e-37	5.65e-36
Adipose - Subcutaneous	CBFB	1.0006	3.38e-19	2e-18
Adipose - Visceral (Omentum)	CBFB	1.12362	2.14e-13	7.99e-13
Adrenal - Gland	CBFB	1.12455	8.57e-05	0.00015733
Artery - Aorta	CBFB	1.1097	9.91e-14	3.8e-13
Artery - Coronary	CBFB	1.10381	0.00022606	0.00039611
Artery - Tibial	CBFB	0.922756	1.35e-13	5.11e-13
Breast - Mammary Tissue	CBFB	1.28736	1.64e-18	9.09e-18
Cells - Transformed fibroblasts	CBFB	1.12799	1.67e-14	6.79e-14
Colon - Sigmoid	CBFB	0.990351	4.29e-10	1.25e-09
Colon - Transverse	CBFB	1.1496	3.99e-14	1.58e-13
Esophagus - Gastroesophageal Junction	CBFB	1.13058	1.39e-13	5.28e-13
Esophagus - Mucosa	CBFB	0.891963	4.09e-11	1.29e-10
Esophagus - Muscularis	CBFB	1.01845	1.49e-17	7.72e-17
Heart - Atrial Appendage	CBFB	0.85743	1.41e-06	3.08e-06
Heart - Left Ventricle	CBFB	0.984868	6.59e-06	1.35e-05
Kidney - Cortex	CBFB	1.83532	1.2e-05	2.41e-05
Liver	CBFB	0.920186	0.00372401	0.00563296
Lung	CBFB	1.19624	4.83e-22	3.6e-21
Minor Salivary Gland	CBFB	2.7171	0.000503	0.00084047
Muscle - Skeletal	CBFB	0.913953	7.58e-11	2.34e-10
Nerve - Tibial	CBFB	0.851897	1.83e-23	1.55e-22
Pancreas	CBFB	0.935287	1.58e-07	3.74e-07
Pituitary	CBFB	1.14774	1.38e-14	5.64e-14
Prostate	CBFB	1.31695	5.12e-10	1.48e-09
Skin - Not Sun Exposed (Suprapubic)	CBFB	0.986682	9.21e-19	5.23e-18
Small Intestine - Terminal Ileum	CBFB	1.1631	0.00051777	0.00086274
Spleen	CBFB	1.07997	1.83e-10	5.47e-10
Stomach	CBFB	1.349	1.45e-12	5.08e-12
Thyroid	CBFB	0.870757	1.21e-23	1.05e-22
Uterus	CBFB	2.20304	0.0212372	0.0290038
Whole Blood	CBFB	1.00201	2.79e-13	1.04e-12
Adipose - Subcutaneous	CEBPB	0.439878	5.62e-18	2.99e-17
Adipose - Visceral (Omentum)	CEBPB	0.453652	3.93e-11	1.24e-10
Artery - Aorta	CEBPB	0.422197	1.18e-10	3.58e-10
Artery - Coronary	CEBPB	0.466784	0.00076117	0.00124413
Artery - Tibial	CEBPB	0.434861	3.18e-15	1.36e-14
Brain	CEBPB	0.558101	0.00121215	0.00193334
Breast - Mammary Tissue	CEBPB	0.489161	7.68e-13	2.74e-12
Cells - Transformed fibroblasts	CEBPB	0.524317	1.13e-16	5.46e-16
Colon - Sigmoid	CEBPB	0.340075	3.25e-06	6.86e-06
Colon - Transverse	CEBPB	0.50628	6.77e-14	2.64e-13
Esophagus - Gastroesophageal Junction	CEBPB	0.41446	7.73e-09	2.03e-08
Esophagus - Mucosa	CEBPB	0.525073	3.76e-19	2.21e-18
Esophagus - Muscularis	CEBPB	0.400059	1.94e-13	7.27e-13
Heart - Atrial Appendage	CEBPB	0.383192	4.37e-07	9.93e-07
Heart - Left Ventricle	CEBPB	0.377011	3.29e-05	6.29e-05
Kidney - Cortex	CEBPB	0.46229	0.0247261	0.0333699
Liver	CEBPB	0.572119	2.14e-05	4.17e-05
Lung	CEBPB	0.510987	7.42e-19	4.24e-18
Muscle - Skeletal	CEBPB	0.493426	1.5e-16	7.15e-16
Nerve - Tibial	CEBPB	0.326272	1.13e-17	5.9e-17
Ovary	CEBPB	0.41355	0.0146737	0.0205028
Pancreas	CEBPB	0.489074	7.89e-10	2.24e-09
Pituitary	CEBPB	0.429764	1.25e-10	3.8e-10
Prostate	CEBPB	0.38585	5.41e-05	0.00010129
Skin - Not Sun Exposed (Suprapubic)	CEBPB	0.435727	4.14e-18	2.22e-17
Skin - Sun Exposed (Lower leg)	CEBPB	0.380484	2.29e-18	1.26e-17
Small Intestine - Terminal Ileum	CEBPB	0.668343	1.29e-05	2.56e-05
Spleen	CEBPB	0.398334	4.83e-07	1.09e-06
Stomach	CEBPB	0.452748	1.66e-07	3.92e-07
Thyroid	CEBPB	0.327772	4.24e-17	2.11e-16
Whole Blood	CEBPB	0.569182	1.92e-22	1.48e-21
Adipose - Subcutaneous	CREB1	0.631849	5.31e-28	6.86e-27
Adipose - Visceral (Omentum)	CREB1	0.693056	2.35e-19	1.41e-18
Adrenal - Gland	CREB1	0.826279	5.45e-11	1.7e-10
Artery - Aorta	CREB1	0.690281	4.51e-21	3.12e-20
Artery - Coronary	CREB1	0.653059	3.74e-05	7.1e-05
Artery - Tibial	CREB1	0.608101	1.05e-22	8.29e-22
Brain	CREB1	1.08564	1.04e-07	2.48e-07
Breast - Mammary Tissue	CREB1	0.758513	1.44e-23	1.24e-22
Cells - Transformed fibroblasts	CREB1	0.701753	3.87e-22	2.91e-21
Colon - Sigmoid	CREB1	0.661586	7.38e-17	3.61e-16
Colon - Transverse	CREB1	0.634782	4.05e-16	1.87e-15
Esophagus - Gastroesophageal Junction	CREB1	0.661652	7.36e-17	3.6e-16
Esophagus - Mucosa	CREB1	0.654782	1.41e-22	1.1e-21
Esophagus - Muscularis	CREB1	0.638132	7.55e-26	8.03e-25
Heart - Left Ventricle	CREB1	0.789715	5.3e-14	2.08e-13
Kidney - Cortex	CREB1	1.04889	3.43e-06	7.22e-06
Liver	CREB1	0.823443	5.2e-08	1.28e-07
Lung	CREB1	0.714491	4.24e-28	5.53e-27
Minor Salivary Gland	CREB1	0.906435	0.00243604	0.00375981
Muscle - Skeletal	CREB1	0.657536	5.93e-22	4.4e-21
Ovary	CREB1	0.995532	1.93e-08	4.89e-08
Pancreas	CREB1	0.828068	3.6e-20	2.32e-19
Pituitary	CREB1	0.760185	1.74e-25	1.77e-24
Prostate	CREB1	0.770359	5.82e-12	1.94e-11
Skin - Not Sun Exposed (Suprapubic)	CREB1	0.683659	4e-34	8.79e-33
Skin - Sun Exposed (Lower leg)	CREB1	0.629144	3.07e-37	9.27e-36
Small Intestine - Terminal Ileum	CREB1	0.905677	1.19e-07	2.86e-07
Spleen	CREB1	0.693656	2.01e-14	8.14e-14
Stomach	CREB1	0.78435	1.11e-14	4.57e-14
Thyroid	CREB1	0.58075	3.24e-40	1.28e-38
Whole Blood	CREB1	0.777816	4.4e-32	8.2e-31
Adipose - Subcutaneous	CREB3L1	0.786385	5.68e-16	2.59e-15
Adrenal - Gland	CREB3L1	1.05267	8.71e-08	2.11e-07
Artery - Aorta	CREB3L1	0.707596	3.31e-09	8.96e-09
Artery - Coronary	CREB3L1	0.60982	0.020132	0.0275679
Artery - Tibial	CREB3L1	0.731641	2.54e-12	8.79e-12
Brain	CREB3L1	0.986705	1.28e-09	3.59e-09
Breast - Mammary Tissue	CREB3L1	0.768054	7.66e-10	2.18e-09
Cells - Transformed fibroblasts	CREB3L1	0.782991	1.93e-11	6.24e-11
Colon - Sigmoid	CREB3L1	0.680505	1.42e-07	3.37e-07
Colon - Transverse	CREB3L1	0.663414	2.38e-07	5.53e-07
Esophagus - Gastroesophageal Junction	CREB3L1	0.703606	4.38e-08	1.08e-07
Esophagus - Mucosa	CREB3L1	0.795999	2.12e-13	7.92e-13
Esophagus - Muscularis	CREB3L1	0.890143	2.79e-19	1.67e-18
Heart - Atrial Appendage	CREB3L1	0.711364	5.54e-07	1.25e-06
Heart - Left Ventricle	CREB3L1	0.676187	0.00013413	0.00024005
Kidney - Cortex	CREB3L1	1.2128	0.00101675	0.00163188
Liver	CREB3L1	0.609819	0.0201322	0.0275679
Lung	CREB3L1	0.671651	1.47e-09	4.08e-09
Muscle - Skeletal	CREB3L1	0.670277	4.19e-09	1.12e-08
Nerve - Tibial	CREB3L1	0.640078	1.08e-19	6.69e-19
Ovary	CREB3L1	1.06033	0.00029179	0.00050276
Pancreas	CREB3L1	0.785844	2.76e-07	6.38e-07
Pituitary	CREB3L1	0.945818	1.69e-16	8.03e-16
Prostate	CREB3L1	0.774766	1.7e-05	3.36e-05
Skin - Not Sun Exposed (Suprapubic)	CREB3L1	0.800652	2.45e-17	1.24e-16
Skin - Sun Exposed (Lower leg)	CREB3L1	0.718468	9.91e-19	5.6e-18
Small Intestine - Terminal Ileum	CREB3L1	1.10616	7.28e-05	0.00013433
Stomach	CREB3L1	0.861493	1.23e-07	2.94e-07
Thyroid	CREB3L1	0.660551	9.44e-20	5.86e-19
Vagina	CREB3L1	1.04666	0.0341924	0.0453464
Whole Blood	CREB3L1	0.723624	1.03e-10	3.13e-10
Adipose - Subcutaneous	CREM	0.716853	1.23e-24	1.17e-23
Adipose - Visceral (Omentum)	CREM	0.661206	2.13e-12	7.42e-12
Adrenal - Gland	CREM	1.03388	5.31e-11	1.66e-10
Artery - Aorta	CREM	0.67322	5.6e-14	2.19e-13
Artery - Coronary	CREM	0.700037	0.00053397	0.0008883
Artery - Tibial	CREM	0.678996	3.79e-19	2.23e-18
Brain	CREM	1.18964	1.08e-06	2.39e-06
Breast - Mammary Tissue	CREM	0.772212	3.16e-17	1.59e-16
Cells - Transformed fibroblasts	CREM	0.791203	6.96e-20	4.39e-19
Colon - Sigmoid	CREM	0.611536	3.94e-10	1.15e-09
Colon - Transverse	CREM	0.689255	1.62e-13	6.11e-13
Esophagus - Gastroesophageal Junction	CREM	0.682402	1.16e-12	4.1e-12
Esophagus - Mucosa	CREM	0.650828	3.35e-15	1.44e-14
Esophagus - Muscularis	CREM	0.736087	2.98e-23	2.49e-22
Heart - Left Ventricle	CREM	0.871138	3.96e-12	1.34e-11
Kidney - Cortex	CREM	1.34765	1.51e-06	3.28e-06
Liver	CREM	1.17502	3.44e-11	1.09e-10
Lung	CREM	0.734798	3.24e-20	2.1e-19
Minor Salivary Gland	CREM	1.1119	0.00207705	0.00323626
Muscle - Skeletal	CREM	0.647675	7.41e-15	3.09e-14
Ovary	CREM	1.03408	1.85e-06	3.99e-06
Pancreas	CREM	0.822126	4.83e-14	1.9e-13
Pituitary	CREM	0.690127	1.98e-14	8.01e-14
Prostate	CREM	0.714274	4.38e-07	9.94e-07
Skin - Not Sun Exposed (Suprapubic)	CREM	0.720002	3.4e-25	3.41e-24
Skin - Sun Exposed (Lower leg)	CREM	0.672902	1.05e-28	1.45e-27
Small Intestine - Terminal Ileum	CREM	1.00538	1.18e-06	2.59e-06
Spleen	CREM	0.725945	1.86e-11	6e-11
Stomach	CREM	0.764518	5.65e-10	1.63e-09
Thyroid	CREM	0.620479	5.22e-30	8.09e-29
Whole Blood	CREM	0.761196	5.1e-21	3.51e-20
Adipose - Subcutaneous	CTBP1	0.589075	1.3e-24	1.22e-23
Adipose - Visceral (Omentum)	CTBP1	0.616231	1.22e-15	5.44e-15
Adrenal - Gland	CTBP1	0.632549	2.71e-07	6.26e-07
Artery - Aorta	CTBP1	0.620366	2.8e-17	1.41e-16
Artery - Coronary	CTBP1	0.692385	1.55e-06	3.37e-06
Artery - Tibial	CTBP1	0.592505	9.91e-22	7.21e-21
Breast - Mammary Tissue	CTBP1	0.743615	2.15e-23	1.82e-22
Cells - Transformed fibroblasts	CTBP1	0.656141	1.02e-19	6.33e-19
Colon - Sigmoid	CTBP1	0.623958	3.92e-15	1.67e-14
Colon - Transverse	CTBP1	0.708103	4.24e-21	2.93e-20
Esophagus - Gastroesophageal Junction	CTBP1	0.633229	1.32e-15	5.87e-15
Esophagus - Mucosa	CTBP1	0.725193	1.72e-29	2.53e-28
Esophagus - Muscularis	CTBP1	0.65628	8.71e-28	1.1e-26
Heart - Atrial Appendage	CTBP1	0.596512	6.95e-12	2.31e-11
Heart - Left Ventricle	CTBP1	0.735676	1.82e-12	6.36e-12
Kidney - Cortex	CTBP1	0.78817	0.00037152	0.00063044
Lung	CTBP1	0.667918	3.25e-25	3.26e-24
Minor Salivary Gland	CTBP1	0.760635	0.00975306	0.0139523
Muscle - Skeletal	CTBP1	0.625415	8.68e-21	5.86e-20
Ovary	CTBP1	0.809115	3.25e-06	6.86e-06
Pancreas	CTBP1	0.714421	3.51e-15	1.5e-14
Pituitary	CTBP1	0.687449	3.82e-21	2.65e-20
Prostate	CTBP1	0.701289	1.6e-10	4.79e-10
Skin - Not Sun Exposed (Suprapubic)	CTBP1	0.695454	3.14e-36	8.52e-35
Skin - Sun Exposed (Lower leg)	CTBP1	0.665593	1.92e-42	1.02e-40
Small Intestine - Terminal Ileum	CTBP1	0.771461	2.97e-06	6.3e-06
Spleen	CTBP1	0.691332	1.32e-14	5.42e-14
Stomach	CTBP1	0.733357	1.82e-13	6.83e-13
Thyroid	CTBP1	0.600199	2.81e-43	1.57e-41
Uterus	CTBP1	1.02657	0.00059672	0.00098768
Whole Blood	CTBP1	0.752048	3.34e-31	5.67e-30
Adipose - Subcutaneous	CTCF	0.956652	3.56e-36	9.59e-35
Adipose - Visceral (Omentum)	CTCF	1.05574	7.25e-25	7.02e-24
Adrenal - Gland	CTCF	1.35669	2.01e-15	8.77e-15
Artery - Aorta	CTCF	1.00808	7.42e-25	7.17e-24
Artery - Coronary	CTCF	1.07041	5.74e-07	1.29e-06
Artery - Tibial	CTCF	0.87517	8.36e-26	8.85e-25
Brain	CTCF	1.48114	1.17e-16	5.64e-16
Breast - Mammary Tissue	CTCF	1.1365	1.14e-29	1.73e-28
Cells - Transformed fibroblasts	CTCF	1.13585	1.49e-33	3.18e-32
Colon - Sigmoid	CTCF	1.10702	5.23e-26	5.64e-25
Colon - Transverse	CTCF	1.03684	7.87e-24	6.89e-23
Esophagus - Gastroesophageal Junction	CTCF	1.1007	1.19e-25	1.23e-24
Esophagus - Mucosa	CTCF	0.952776	1.07e-26	1.23e-25
Esophagus - Muscularis	CTCF	1.02078	1.47e-37	4.63e-36
Heart - Atrial Appendage	CTCF	1.06887	1.61e-19	9.82e-19
Heart - Left Ventricle	CTCF	1.15017	1.38e-15	6.09e-15
Kidney - Cortex	CTCF	1.4601	2.28e-07	5.32e-07
Liver	CTCF	1.21581	3.46e-09	9.34e-09
Lung	CTCF	1.01291	1.46e-31	2.59e-30
Minor Salivary Gland	CTCF	1.363	0.00076869	0.00125615
Muscle - Skeletal	CTCF	0.879004	8.61e-22	6.31e-21
Nerve - Tibial	CTCF	0.874832	1.32e-53	2.27e-51
Ovary	CTCF	1.56953	1.02e-11	3.36e-11
Pancreas	CTCF	1.20939	9.22e-23	7.32e-22
Pituitary	CTCF	1.23797	1.13e-39	4.2e-38
Prostate	CTCF	1.26343	1.64e-18	9.09e-18
Skin - Not Sun Exposed (Suprapubic)	CTCF	0.984378	6.77e-40	2.56e-38
Skin - Sun Exposed (Lower leg)	CTCF	0.912474	1.47e-43	8.54e-42
Small Intestine - Terminal Ileum	CTCF	1.43913	5.76e-10	1.66e-09
Spleen	CTCF	1.13961	3.08e-20	2e-19
Stomach	CTCF	1.28675	4.21e-22	3.15e-21
Testis	CTCF	0.764255	1.95e-48	1.9e-46
Thyroid	CTCF	0.864352	2.87e-49	3.09e-47
Uterus	CTCF	1.16289	0.0141523	0.0198203
Vagina	CTCF	1.10825	0.00211598	0.00329278
Whole Blood	CTCF	0.887031	3.01e-22	2.28e-21
Adipose - Subcutaneous	DNASE1	0.235139	1.35e-30	2.19e-29
Adipose - Visceral (Omentum)	DNASE1	0.281116	4.68e-25	4.64e-24
Adrenal - Gland	DNASE1	0.102892	0.0207279	0.0283458
Artery - Aorta	DNASE1	0.225138	4.22e-18	2.26e-17
Artery - Tibial	DNASE1	0.277976	4.37e-37	1.29e-35
Brain	DNASE1	0.425334	1.05e-10	3.19e-10
Breast - Mammary Tissue	DNASE1	0.272029	2.08e-23	1.76e-22
Cells - Transformed fibroblasts	DNASE1	0.263765	7.43e-25	7.17e-24
Colon - Sigmoid	DNASE1	0.254973	1.47e-19	9.03e-19
Colon - Transverse	DNASE1	0.240838	1.14e-18	6.42e-18
Esophagus - Gastroesophageal Junction	DNASE1	0.247054	2.53e-18	1.38e-17
Esophagus - Mucosa	DNASE1	0.275678	9.64e-32	1.74e-30
Esophagus - Muscularis	DNASE1	0.237364	6.14e-28	7.87e-27
Heart - Atrial Appendage	DNASE1	0.223199	1.04e-13	3.99e-13
Heart - Left Ventricle	DNASE1	0.239657	4.95e-11	1.55e-10
Lung	DNASE1	0.308871	2.87e-41	1.3e-39
Muscle - Skeletal	DNASE1	0.24979	1.35e-25	1.39e-24
Nerve - Tibial	DNASE1	0.180524	4.25e-32	7.96e-31
Ovary	DNASE1	0.131292	0.0374051	0.0493706
Pancreas	DNASE1	0.22448	4.83e-12	1.63e-11
Pituitary	DNASE1	0.186134	3.24e-12	1.11e-11
Prostate	DNASE1	0.234012	1.16e-09	3.25e-09
Skin - Not Sun Exposed (Suprapubic)	DNASE1	0.276647	6.01e-43	3.33e-41
Skin - Sun Exposed (Lower leg)	DNASE1	0.223457	3.08e-37	9.27e-36
Small Intestine - Terminal Ileum	DNASE1	0.275117	2.4e-06	5.13e-06
Spleen	DNASE1	0.274703	2.71e-18	1.47e-17
Stomach	DNASE1	0.270436	1.59e-14	6.49e-14
Testis	DNASE1	0.139981	4.34e-24	3.88e-23
Thyroid	DNASE1	0.202919	1.38e-38	4.67e-37
Uterus	DNASE1	0.257523	0.021649	0.0294878
Whole Blood	DNASE1	0.474491	6.03e-95	4.34e-91
Adipose - Subcutaneous	E2F1	0.845874	1.24e-29	1.87e-28
Adipose - Visceral (Omentum)	E2F1	0.878473	2.95e-19	1.76e-18
Adrenal - Gland	E2F1	0.86253	7.27e-09	1.91e-08
Artery - Aorta	E2F1	0.890114	7.62e-22	5.6e-21
Artery - Tibial	E2F1	0.806651	9.33e-24	8.11e-23
Brain	E2F1	1.10389	1.09e-05	2.19e-05
Breast - Mammary Tissue	E2F1	0.998034	8.35e-26	8.85e-25
Cells - Transformed fibroblasts	E2F1	0.951288	9.3e-26	9.77e-25
Colon - Sigmoid	E2F1	0.922266	1.79e-20	1.19e-19
Colon - Transverse	E2F1	0.932572	4.69e-22	3.5e-21
Esophagus - Gastroesophageal Junction	E2F1	0.877671	2.63e-18	1.43e-17
Esophagus - Mucosa	E2F1	0.941954	1.28e-29	1.92e-28
Esophagus - Muscularis	E2F1	0.910232	9.99e-32	1.79e-30
Heart - Atrial Appendage	E2F1	0.899404	3.35e-16	1.56e-15
Heart - Left Ventricle	E2F1	0.949925	9.78e-14	3.75e-13
Kidney - Cortex	E2F1	1.02083	9.99e-05	0.00018228
Liver	E2F1	0.842677	6.14e-06	1.26e-05
Lung	E2F1	0.952133	5.25e-31	8.8e-30
Minor Salivary Gland	E2F1	0.777201	0.0264865	0.035612
Muscle - Skeletal	E2F1	0.793208	7.69e-20	4.82e-19
Nerve - Tibial	E2F1	0.774326	1.46e-45	1.01e-43
Ovary	E2F1	1.06331	4.74e-07	1.07e-06
Pancreas	E2F1	1.00274	7.22e-18	3.8e-17
Pituitary	E2F1	0.991681	2.47e-27	3e-26
Prostate	E2F1	0.850921	5.74e-10	1.65e-09
Skin - Not Sun Exposed (Suprapubic)	E2F1	0.910333	1.12e-35	2.83e-34
Skin - Sun Exposed (Lower leg)	E2F1	0.807245	6.58e-36	1.72e-34
Spleen	E2F1	0.855964	4.68e-13	1.7e-12
Stomach	E2F1	0.958225	1.19e-14	4.89e-14
Thyroid	E2F1	0.775834	6.47e-43	3.56e-41
Whole Blood	E2F1	0.777765	5.31e-19	3.07e-18
Adipose - Subcutaneous	E2F6	0.686119	2.8e-33	5.78e-32
Adipose - Visceral (Omentum)	E2F6	0.772242	1.59e-24	1.49e-23
Adrenal - Gland	E2F6	0.857963	4.31e-13	1.57e-12
Artery - Aorta	E2F6	0.794649	3.79e-29	5.4e-28
Artery - Coronary	E2F6	0.84544	6.5e-09	1.72e-08
Artery - Tibial	E2F6	0.718941	4.88e-33	9.85e-32
Brain	E2F6	0.943155	1.12e-09	3.14e-09
Breast - Mammary Tissue	E2F6	0.839088	1.92e-29	2.82e-28
Cells - Transformed fibroblasts	E2F6	0.834733	4.86e-33	9.82e-32
Colon - Sigmoid	E2F6	0.809419	3.52e-26	3.87e-25
Colon - Transverse	E2F6	0.773882	9.76e-25	9.33e-24
Esophagus - Gastroesophageal Junction	E2F6	0.786113	2.5e-24	2.29e-23
Esophagus - Mucosa	E2F6	0.807711	2.22e-36	6.08e-35
Esophagus - Muscularis	E2F6	0.753069	4.06e-37	1.21e-35
Heart - Atrial Appendage	E2F6	0.755477	3.49e-19	2.06e-18
Heart - Left Ventricle	E2F6	0.731085	4.9e-13	1.78e-12
Kidney - Cortex	E2F6	1.1116	6.86e-08	1.67e-07
Liver	E2F6	0.525227	0.00096068	0.00154844
Lung	E2F6	0.707211	6.45e-28	8.24e-27
Minor Salivary Gland	E2F6	1.03047	0.00034469	0.00058727
Muscle - Skeletal	E2F6	0.684791	2.18e-24	2.01e-23
Nerve - Tibial	E2F6	0.666183	2.47e-57	6.6e-55
Ovary	E2F6	0.824597	1.15e-06	2.53e-06
Pancreas	E2F6	0.907036	1.25e-24	1.18e-23
Pituitary	E2F6	0.808182	2.46e-29	3.58e-28
Prostate	E2F6	0.776324	1.82e-13	6.83e-13
Skin - Not Sun Exposed (Suprapubic)	E2F6	0.774932	7.07e-45	4.5e-43
Skin - Sun Exposed (Lower leg)	E2F6	0.680898	1.38e-44	8.42e-43
Small Intestine - Terminal Ileum	E2F6	0.875331	5.03e-08	1.24e-07
Spleen	E2F6	0.681352	1.1e-13	4.22e-13
Stomach	E2F6	0.812882	8.49e-17	4.13e-16
Testis	E2F6	0.569267	1.56e-49	1.81e-47
Thyroid	E2F6	0.629487	4.39e-48	4.21e-46
Uterus	E2F6	1.17366	0.00026657	0.00046315
Vagina	E2F6	0.542091	0.0328335	0.0436084
Whole Blood	E2F6	0.753193	2.81e-30	4.42e-29
Adipose - Subcutaneous	E2F8	0.900951	7.4e-29	1.03e-27
Adipose - Visceral (Omentum)	E2F8	0.986391	5.11e-20	3.26e-19
Adrenal - Gland	E2F8	1.03412	1.86e-09	5.11e-09
Artery - Aorta	E2F8	0.955821	1.06e-20	7.11e-20
Artery - Coronary	E2F8	0.807191	0.00017102	0.00030321
Artery - Tibial	E2F8	0.752525	5.3e-17	2.62e-16
Brain	E2F8	1.26504	1.15e-13	4.4e-13
Breast - Mammary Tissue	E2F8	1.04817	4.63e-23	3.78e-22
Cells - Transformed fibroblasts	E2F8	1.02422	7.13e-25	6.92e-24
Colon - Sigmoid	E2F8	1.04297	3.29e-21	2.29e-20
Colon - Transverse	E2F8	1.06457	6.32e-24	5.57e-23
Esophagus - Gastroesophageal Junction	E2F8	0.989799	1.3e-18	7.3e-18
Esophagus - Mucosa	E2F8	0.932756	6.23e-24	5.5e-23
Esophagus - Muscularis	E2F8	0.904975	4.29e-26	4.67e-25
Heart - Atrial Appendage	E2F8	1.01608	5.46e-17	2.69e-16
Heart - Left Ventricle	E2F8	1.02435	4.27e-13	1.56e-12
Kidney - Cortex	E2F8	1.31613	1.39e-06	3.04e-06
Liver	E2F8	1.11023	1.84e-08	4.67e-08
Lung	E2F8	0.945336	1.3e-25	1.34e-24
Minor Salivary Gland	E2F8	1.05834	0.0186277	0.0256491
Muscle - Skeletal	E2F8	0.976113	6.35e-26	6.78e-25
Nerve - Tibial	E2F8	0.843232	2.71e-40	1.09e-38
Ovary	E2F8	1.12509	5.48e-07	1.24e-06
Pancreas	E2F8	1.08281	3.82e-18	2.05e-17
Pituitary	E2F8	1.01477	7.36e-23	5.91e-22
Prostate	E2F8	1.01961	1.23e-11	4.01e-11
Skin - Not Sun Exposed (Suprapubic)	E2F8	0.882896	4.59e-28	5.97e-27
Skin - Sun Exposed (Lower leg)	E2F8	0.890139	1.96e-35	4.86e-34
Small Intestine - Terminal Ileum	E2F8	0.917031	8.35e-05	0.0001534
Spleen	E2F8	0.937045	2.23e-13	8.34e-13
Stomach	E2F8	1.18102	9.31e-19	5.28e-18
Testis	E2F8	0.636894	1.3e-26	1.48e-25
Thyroid	E2F8	0.837537	7.98e-38	2.58e-36
Uterus	E2F8	1.20226	0.00496316	0.00736647
Vagina	E2F8	1.08476	0.00057527	0.00095371
Whole Blood	E2F8	0.839862	1.61e-18	8.94e-18
Adipose - Subcutaneous	E4F1	0.96439	1.27e-54	2.4e-52
Adipose - Visceral (Omentum)	E4F1	0.975102	8.83e-32	1.6e-30
Adrenal - Gland	E4F1	0.983607	3e-14	1.2e-13
Artery - Aorta	E4F1	0.971707	1.19e-34	2.71e-33
Artery - Coronary	E4F1	0.934312	1.22e-08	3.15e-08
Artery - Tibial	E4F1	0.886836	2.77e-39	9.83e-38
Brain	E4F1	1.0212	0.016738	0.0231624
Breast - Mammary Tissue	E4F1	1.03554	1.19e-36	3.38e-35
Cells - Transformed fibroblasts	E4F1	0.980846	9.15e-36	2.34e-34
Colon - Sigmoid	E4F1	1.00972	2.41e-32	4.65e-31
Colon - Transverse	E4F1	0.975903	5.22e-32	9.63e-31
Esophagus - Gastroesophageal Junction	E4F1	0.989644	7.66e-31	1.27e-29
Esophagus - Mucosa	E4F1	1.00852	1.07e-44	6.63e-43
Esophagus - Muscularis	E4F1	0.968485	2.47e-49	2.74e-47
Heart - Atrial Appendage	E4F1	0.997628	1.36e-27	1.69e-26
Heart - Left Ventricle	E4F1	1.03785	2.34e-21	1.66e-20
Kidney - Cortex	E4F1	1.22498	1.94e-07	4.54e-07
Liver	E4F1	0.950814	5.77e-09	1.53e-08
Lung	E4F1	0.948525	2.53e-40	1.04e-38
Muscle - Skeletal	E4F1	0.920177	2.95e-35	7.16e-34
Nerve - Tibial	E4F1	0.826452	7.67e-68	7.89e-65
Ovary	E4F1	1.06077	7.3e-09	1.92e-08
Pancreas	E4F1	0.902141	1.61e-19	9.86e-19
Pituitary	E4F1	0.996704	3.16e-35	7.62e-34
Prostate	E4F1	0.999143	1.3e-17	6.76e-17
Skin - Not Sun Exposed (Suprapubic)	E4F1	0.967227	2.71e-56	6.72e-54
Skin - Sun Exposed (Lower leg)	E4F1	0.899883	5.87e-62	2.82e-59
Spleen	E4F1	0.842909	1.35e-17	7.01e-17
Stomach	E4F1	1.04151	2.77e-23	2.32e-22
Vagina	E4F1	0.940659	0.00098021	0.00157639
Whole Blood	E4F1	0.934949	9.54e-37	2.73e-35
Adipose - Subcutaneous	EGR1	0.609205	4.37e-27	5.17e-26
Adipose - Visceral (Omentum)	EGR1	0.691274	1.85e-19	1.12e-18
Adrenal - Gland	EGR1	0.650826	6.85e-08	1.67e-07
Artery - Aorta	EGR1	0.68214	2.72e-21	1.91e-20
Artery - Coronary	EGR1	0.574034	9.23e-05	0.00016891
Artery - Tibial	EGR1	0.626294	8.34e-25	7.98e-24
Brain	EGR1	0.742563	1.19e-08	3.09e-08
Breast - Mammary Tissue	EGR1	0.761977	4.52e-24	4.03e-23
Cells - Transformed fibroblasts	EGR1	0.705974	3.02e-23	2.52e-22
Colon - Sigmoid	EGR1	0.701548	4.91e-19	2.85e-18
Colon - Transverse	EGR1	0.695444	8.66e-20	5.41e-19
Esophagus - Gastroesophageal Junction	EGR1	0.683938	5.06e-18	2.7e-17
Esophagus - Mucosa	EGR1	0.706182	7.01e-28	8.91e-27
Esophagus - Muscularis	EGR1	0.620559	2.86e-25	2.9e-24
Heart - Atrial Appendage	EGR1	0.640773	8.09e-14	3.12e-13
Heart - Left Ventricle	EGR1	0.727372	3.88e-13	1.42e-12
Kidney - Cortex	EGR1	0.92783	1.83e-05	3.6e-05
Lung	EGR1	0.72323	5.81e-30	8.96e-29
Muscle - Skeletal	EGR1	0.549589	4.57e-16	2.11e-15
Nerve - Tibial	EGR1	0.542648	1.08e-37	3.41e-36
Ovary	EGR1	0.609505	0.00062468	0.00103134
Pancreas	EGR1	0.788944	5.36e-19	3.1e-18
Pituitary	EGR1	0.713575	8.85e-23	7.06e-22
Prostate	EGR1	0.625167	3.17e-09	8.59e-09
Skin - Not Sun Exposed (Suprapubic)	EGR1	0.661524	2.97e-33	6.09e-32
Skin - Sun Exposed (Lower leg)	EGR1	0.62347	1.31e-38	4.47e-37
Small Intestine - Terminal Ileum	EGR1	0.724814	1e-05	2.02e-05
Spleen	EGR1	0.768352	2.58e-18	1.4e-17
Stomach	EGR1	0.716145	2.36e-13	8.81e-13
Thyroid	EGR1	0.542362	8.44e-36	2.18e-34
Whole Blood	EGR1	0.71216	6.09e-28	7.84e-27
Adipose - Subcutaneous	ELF1	0.758863	9.96e-46	7.1e-44
Adipose - Visceral (Omentum)	ELF1	0.815532	1.41e-29	2.11e-28
Adrenal - Gland	ELF1	0.851634	6.28e-14	2.45e-13
Artery - Aorta	ELF1	0.769196	1.01e-28	1.4e-27
Artery - Tibial	ELF1	0.760731	2.6e-40	1.06e-38
Brain	ELF1	0.923022	1.3e-07	3.09e-07
Breast - Mammary Tissue	ELF1	0.899945	4.58e-37	1.35e-35
Cells - Transformed fibroblasts	ELF1	0.905417	3e-42	1.53e-40
Colon - Sigmoid	ELF1	0.813809	4.8e-28	6.23e-27
Colon - Transverse	ELF1	0.810136	3.85e-29	5.47e-28
Esophagus - Gastroesophageal Junction	ELF1	0.819442	1.76e-28	2.37e-27
Esophagus - Mucosa	ELF1	0.831372	1.11e-41	5.35e-40
Esophagus - Muscularis	ELF1	0.826284	1.05e-49	1.28e-47
Heart - Atrial Appendage	ELF1	0.720443	1.77e-18	9.78e-18
Heart - Left Ventricle	ELF1	0.87904	6.11e-20	3.88e-19
Kidney - Cortex	ELF1	0.962419	1.16e-06	2.55e-06
Liver	ELF1	0.747384	6.43e-08	1.57e-07
Lung	ELF1	0.794988	6.48e-39	2.25e-37
Minor Salivary Gland	ELF1	0.731158	0.00614581	0.00902505
Muscle - Skeletal	ELF1	0.766717	1.78e-33	3.77e-32
Ovary	ELF1	0.841281	1.66e-07	3.92e-07
Pancreas	ELF1	0.875953	2.34e-24	2.15e-23
Pituitary	ELF1	0.826507	1.42e-32	2.78e-31
Prostate	ELF1	0.821465	3.68e-16	1.71e-15
Skin - Not Sun Exposed (Suprapubic)	ELF1	0.820241	9.8e-56	2.02e-53
Small Intestine - Terminal Ileum	ELF1	0.940518	6.58e-10	1.89e-09
Spleen	ELF1	0.837893	4.58e-23	3.74e-22
Stomach	ELF1	0.903339	1.96e-22	1.5e-21
Thyroid	ELF1	0.705981	4.44e-68	5.33e-65
Vagina	ELF1	0.82485	0.00022232	0.00038994
Whole Blood	ELF1	0.863395	4.77e-44	2.86e-42
Adipose - Subcutaneous	ELF4	0.992734	5.26e-22	3.91e-21
Adipose - Visceral (Omentum)	ELF4	0.974048	6.11e-12	2.04e-11
Adrenal - Gland	ELF4	1.21952	1.09e-08	2.83e-08
Artery - Aorta	ELF4	1.03938	5.28e-15	2.23e-14
Artery - Coronary	ELF4	1.04375	0.00014543	0.00025912
Artery - Tibial	ELF4	0.897252	2.14e-15	9.33e-15
Brain	ELF4	1.39314	0.00102324	0.00164157
Breast - Mammary Tissue	ELF4	1.16214	6.81e-18	3.6e-17
Cells - Transformed fibroblasts	ELF4	1.14721	3.84e-19	2.25e-18
Colon - Sigmoid	ELF4	1.08288	1.01e-14	4.2e-14
Colon - Transverse	ELF4	1.08333	3.51e-15	1.5e-14
Esophagus - Gastroesophageal Junction	ELF4	1.08292	1.01e-14	4.19e-14
Esophagus - Mucosa	ELF4	1.02363	5.58e-17	2.75e-16
Esophagus - Muscularis	ELF4	1.09523	1.3e-24	1.23e-23
Heart - Atrial Appendage	ELF4	1.05531	2.13e-11	6.85e-11
Heart - Left Ventricle	ELF4	1.14356	7.39e-10	2.11e-09
Liver	ELF4	1.18122	7.61e-06	1.55e-05
Lung	ELF4	1.08141	2.2e-20	1.45e-19
Minor Salivary Gland	ELF4	1.39391	0.0115466	0.0163589
Muscle - Skeletal	ELF4	1.04772	2.6e-17	1.31e-16
Nerve - Tibial	ELF4	0.924168	2.08e-33	4.38e-32
Ovary	ELF4	1.18018	0.00010763	0.00019525
Pancreas	ELF4	0.972465	5.19e-09	1.38e-08
Pituitary	ELF4	1.11963	7.99e-18	4.19e-17
Prostate	ELF4	1.02588	3.41e-07	7.82e-07
Skin - Not Sun Exposed (Suprapubic)	ELF4	0.927954	2.73e-19	1.63e-18
Skin - Sun Exposed (Lower leg)	ELF4	0.888446	4.04e-23	3.32e-22
Small Intestine - Terminal Ileum	ELF4	0.892006	0.00538529	0.00795586
Spleen	ELF4	0.925328	2.87e-08	7.21e-08
Stomach	ELF4	1.10518	2.63e-10	7.79e-10
Thyroid	ELF4	0.963548	4.54e-35	1.08e-33
Adipose - Subcutaneous	ELK1	0.909864	4.96e-17	2.46e-16
Adipose - Visceral (Omentum)	ELK1	1.11026	2.26e-15	9.82e-15
Adrenal - Gland	ELK1	1.45342	7.84e-09	2.05e-08
Artery - Aorta	ELK1	1.05763	5.37e-15	2.27e-14
Artery - Coronary	ELK1	0.994475	0.00204155	0.00318371
Artery - Tibial	ELK1	0.962106	4.85e-17	2.41e-16
Brain	ELK1	1.58938	1.01e-09	2.84e-09
Breast - Mammary Tissue	ELK1	1.08773	1.17e-14	4.82e-14
Cells - Transformed fibroblasts	ELK1	1.07961	3.68e-16	1.71e-15
Colon - Sigmoid	ELK1	1.21826	5.82e-18	3.09e-17
Colon - Transverse	ELK1	1.099	5.17e-15	2.19e-14
Esophagus - Gastroesophageal Junction	ELK1	1.08651	9.92e-14	3.81e-13
Esophagus - Mucosa	ELK1	0.95945	1.17e-14	4.83e-14
Esophagus - Muscularis	ELK1	1.02914	4.3e-20	2.76e-19
Heart - Atrial Appendage	ELK1	0.988186	2.46e-09	6.72e-09
Heart - Left Ventricle	ELK1	1.16193	1.26e-08	3.24e-08
Kidney - Cortex	ELK1	1.62108	1.39e-05	2.76e-05
Liver	ELK1	1.61901	1.59e-09	4.41e-09
Lung	ELK1	1.0234	9.85e-18	5.15e-17
Muscle - Skeletal	ELK1	0.884977	5.39e-12	1.8e-11
Nerve - Tibial	ELK1	0.856467	3.94e-28	5.15e-27
Ovary	ELK1	1.32321	3.39e-05	6.46e-05
Pancreas	ELK1	1.3086	1.41e-14	5.76e-14
Pituitary	ELK1	1.24907	6.06e-22	4.49e-21
Prostate	ELK1	1.41369	2.69e-12	9.29e-12
Skin - Not Sun Exposed (Suprapubic)	ELK1	1.01786	1.38e-22	1.08e-21
Skin - Sun Exposed (Lower leg)	ELK1	0.848132	1.42e-20	9.48e-20
Small Intestine - Terminal Ileum	ELK1	0.953535	0.0052873	0.00782821
Spleen	ELK1	1.24073	1.82e-13	6.85e-13
Stomach	ELK1	1.48502	6.47e-16	2.93e-15
Whole Blood	ELK1	0.831374	1.7e-10	5.1e-10
Adipose - Subcutaneous	ESRRA	0.782726	1.07e-20	7.18e-20
Adipose - Visceral (Omentum)	ESRRA	0.768464	1.12e-12	3.95e-12
Adrenal - Gland	ESRRA	1.02496	1.63e-08	4.18e-08
Artery - Aorta	ESRRA	0.695436	1.98e-11	6.38e-11
Artery - Coronary	ESRRA	1.04114	2.24e-06	4.8e-06
Artery - Tibial	ESRRA	0.7362	4.78e-16	2.2e-15
Brain	ESRRA	1.5154	1e-12	3.55e-12
Breast - Mammary Tissue	ESRRA	0.930453	3.81e-19	2.24e-18
Cells - Transformed fibroblasts	ESRRA	0.82588	1.74e-16	8.28e-16
Colon - Sigmoid	ESRRA	0.764791	8.44e-12	2.79e-11
Colon - Transverse	ESRRA	0.756522	2.88e-12	9.9e-12
Esophagus - Gastroesophageal Junction	ESRRA	0.901297	1.04e-16	5.02e-16
Esophagus - Mucosa	ESRRA	0.868139	1.91e-20	1.26e-19
Esophagus - Muscularis	ESRRA	0.923382	4.78e-27	5.63e-26
Heart - Atrial Appendage	ESRRA	0.64797	3.82e-07	8.73e-07
Heart - Left Ventricle	ESRRA	0.898166	7.89e-10	2.24e-09
Kidney - Cortex	ESRRA	1.69037	1.29e-07	3.08e-07
Liver	ESRRA	1.04114	2.24e-06	4.8e-06
Lung	ESRRA	0.907539	3.56e-23	2.95e-22
Minor Salivary Gland	ESRRA	1.66923	0.00086869	0.00140962
Muscle - Skeletal	ESRRA	0.806357	6.28e-17	3.08e-16
Nerve - Tibial	ESRRA	0.64563	1.08e-25	1.12e-24
Ovary	ESRRA	0.7655	0.00340173	0.00517263
Pancreas	ESRRA	0.889796	2.43e-12	8.44e-12
Pituitary	ESRRA	0.777362	4.64e-14	1.83e-13
Prostate	ESRRA	0.860073	1.81e-08	4.6e-08
Skin - Not Sun Exposed (Suprapubic)	ESRRA	0.865439	1.46e-26	1.65e-25
Skin - Sun Exposed (Lower leg)	ESRRA	0.736949	1.08e-24	1.03e-23
Small Intestine - Terminal Ileum	ESRRA	0.905515	0.00029437	0.00050657
Spleen	ESRRA	0.853261	1.21e-11	3.95e-11
Stomach	ESRRA	1.04623	1.53e-14	6.27e-14
Testis	ESRRA	0.558195	3.97e-23	3.27e-22
Thyroid	ESRRA	0.633653	2.04e-23	1.73e-22
Vagina	ESRRA	1.24032	0.00321352	0.0048999
Whole Blood	ESRRA	0.758427	6.51e-15	2.74e-14
Adipose - Subcutaneous	ETS1	0.710339	3.74e-20	2.41e-19
Adipose - Visceral (Omentum)	ETS1	0.811915	4.1e-15	1.74e-14
Adrenal - Gland	ETS1	1.08573	9.57e-11	2.93e-10
Artery - Aorta	ETS1	0.873059	1.59e-19	9.73e-19
Artery - Coronary	ETS1	0.962655	1.91e-06	4.12e-06
Artery - Tibial	ETS1	0.736042	6.73e-19	3.86e-18
Brain	ETS1	1.12135	0.0101239	0.0144656
Breast - Mammary Tissue	ETS1	0.867235	1.81e-17	9.26e-17
Cells - Transformed fibroblasts	ETS1	0.873815	8.08e-20	5.05e-19
Colon - Sigmoid	ETS1	0.784005	2.56e-13	9.53e-13
Colon - Transverse	ETS1	0.749715	9.63e-13	3.42e-12
Esophagus - Gastroesophageal Junction	ETS1	0.86919	1.15e-16	5.53e-16
Esophagus - Mucosa	ETS1	0.722528	1.24e-15	5.51e-15
Esophagus - Muscularis	ETS1	0.849258	1.41e-26	1.59e-25
Heart - Atrial Appendage	ETS1	0.748132	2.76e-10	8.13e-10
Heart - Left Ventricle	ETS1	0.960457	3.41e-11	1.08e-10
Kidney - Cortex	ETS1	1.11305	3.94e-05	7.45e-05
Liver	ETS1	0.974815	1.3e-06	2.85e-06
Lung	ETS1	0.851874	6.25e-23	5.05e-22
Muscle - Skeletal	ETS1	0.72595	1.84e-15	8.03e-15
Ovary	ETS1	1.10945	4.43e-06	9.23e-06
Pancreas	ETS1	0.830214	3.31e-11	1.05e-10
Pituitary	ETS1	0.906507	1.48e-20	9.85e-20
Prostate	ETS1	0.986177	2.49e-11	7.97e-11
Skin - Not Sun Exposed (Suprapubic)	ETS1	0.740293	1.42e-22	1.11e-21
Skin - Sun Exposed (Lower leg)	ETS1	0.709157	7.85e-27	9.08e-26
Small Intestine - Terminal Ileum	ETS1	1.06672	2.93e-06	6.21e-06
Spleen	ETS1	0.909783	3.19e-14	1.27e-13
Stomach	ETS1	0.965852	1.75e-12	6.14e-12
Thyroid	ETS1	0.731188	4.91e-36	1.31e-34
Whole Blood	ETS1	0.806399	1.95e-19	1.18e-18
Adipose - Subcutaneous	ETV4	0.824825	2.76e-16	1.29e-15
Adipose - Visceral (Omentum)	ETV4	0.777736	6.3e-09	1.67e-08
Adrenal - Gland	ETV4	1.01696	1.03e-05	2.07e-05
Artery - Aorta	ETV4	0.814358	1.38e-10	4.16e-10
Artery - Tibial	ETV4	0.814676	4.21e-14	1.66e-13
Breast - Mammary Tissue	ETV4	0.869074	2.94e-11	9.38e-11
Cells - Transformed fibroblasts	ETV4	0.867262	2.34e-12	8.12e-12
Colon - Sigmoid	ETV4	0.806758	3.41e-09	9.22e-09
Colon - Transverse	ETV4	0.765699	1.19e-08	3.09e-08
Esophagus - Gastroesophageal Junction	ETV4	0.856535	2.71e-10	8e-10
Esophagus - Mucosa	ETV4	0.753511	9.39e-11	2.88e-10
Esophagus - Muscularis	ETV4	0.886339	1.65e-17	8.49e-17
Heart - Atrial Appendage	ETV4	0.680136	1.31e-05	2.6e-05
Heart - Left Ventricle	ETV4	1.02493	5.83e-08	1.43e-07
Kidney - Cortex	ETV4	1.36403	0.00027822	0.00048096
Liver	ETV4	1.50841	3.78e-10	1.1e-09
Lung	ETV4	0.866072	1.77e-14	7.17e-14
Muscle - Skeletal	ETV4	0.765728	1.2e-10	3.63e-10
Nerve - Tibial	ETV4	0.696969	5.79e-20	3.68e-19
Ovary	ETV4	0.766184	0.0222514	0.0302569
Pancreas	ETV4	0.898267	1.81e-08	4.6e-08
Pituitary	ETV4	0.760991	4.18e-09	1.12e-08
Prostate	ETV4	1.05104	8.92e-08	2.16e-07
Skin - Not Sun Exposed (Suprapubic)	ETV4	0.816373	3.83e-16	1.77e-15
Skin - Sun Exposed (Lower leg)	ETV4	0.800435	1.12e-20	7.54e-20
Small Intestine - Terminal Ileum	ETV4	0.822789	0.00919798	0.0132213
Spleen	ETV4	0.783076	7.78e-07	1.74e-06
Stomach	ETV4	1.0429	4.53e-09	1.21e-08
Thyroid	ETV4	0.737352	2.67e-21	1.88e-20
Vagina	ETV4	0.922013	0.0350792	0.0464028
Whole Blood	ETV4	0.736414	6.54e-10	1.88e-09
Adipose - Subcutaneous	FOSL1	0.663995	1.75e-18	9.66e-18
Adipose - Visceral (Omentum)	FOSL1	0.852342	1.42e-16	6.83e-16
Adrenal - Gland	FOSL1	0.562239	0.00100717	0.00161758
Artery - Aorta	FOSL1	0.767641	6.64e-15	2.79e-14
Artery - Coronary	FOSL1	0.741232	0.0002528	0.00044062
Artery - Tibial	FOSL1	0.692726	6.02e-17	2.96e-16
Brain	FOSL1	0.883998	0.00101875	0.00163472
Breast - Mammary Tissue	FOSL1	0.859278	7.15e-17	3.5e-16
Cells - Transformed fibroblasts	FOSL1	0.858985	1.95e-19	1.18e-18
Colon - Sigmoid	FOSL1	0.678041	1.04e-09	2.93e-09
Colon - Transverse	FOSL1	0.827705	1.53e-15	6.76e-15
Esophagus - Gastroesophageal Junction	FOSL1	0.813175	4.38e-14	1.73e-13
Esophagus - Mucosa	FOSL1	0.89612	1.37e-25	1.41e-24
Esophagus - Muscularis	FOSL1	0.658138	6.41e-16	2.91e-15
Heart - Atrial Appendage	FOSL1	0.862622	3.7e-14	1.47e-13
Heart - Left Ventricle	FOSL1	0.829788	4.9e-10	1.42e-09
Kidney - Cortex	FOSL1	0.999659	0.00198305	0.00309584
Lung	FOSL1	0.748599	1.72e-17	8.82e-17
Muscle - Skeletal	FOSL1	0.728459	8e-16	3.6e-15
Nerve - Tibial	FOSL1	0.596075	1.42e-27	1.76e-26
Ovary	FOSL1	0.760692	0.00232944	0.00360455
Pancreas	FOSL1	0.816386	3.85e-11	1.22e-10
Pituitary	FOSL1	0.753895	1.29e-13	4.88e-13
Prostate	FOSL1	0.641469	1.16e-05	2.32e-05
Skin - Not Sun Exposed (Suprapubic)	FOSL1	0.756487	2.78e-25	2.82e-24
Skin - Sun Exposed (Lower leg)	FOSL1	0.686457	2.2e-27	2.69e-26
Small Intestine - Terminal Ileum	FOSL1	0.917031	8.35e-05	0.0001534
Spleen	FOSL1	0.821236	9.99e-12	3.29e-11
Stomach	FOSL1	0.742849	2.31e-08	5.82e-08
Thyroid	FOSL1	0.54293	2.23e-21	1.58e-20
Whole Blood	FOSL1	0.875921	8.9e-24	7.76e-23
Adipose - Subcutaneous	FOXK2	0.724745	8.46e-40	3.19e-38
Adipose - Visceral (Omentum)	FOXK2	0.615793	1.06e-16	5.14e-16
Artery - Aorta	FOXK2	0.630413	2.66e-19	1.59e-18
Artery - Tibial	FOXK2	0.639359	1.39e-26	1.57e-25
Brain	FOXK2	0.78491	0.0116114	0.0164474
Breast - Mammary Tissue	FOXK2	0.742133	7.22e-25	7e-24
Cells - Transformed fibroblasts	FOXK2	0.676751	9.5e-23	7.54e-22
Colon - Sigmoid	FOXK2	0.642654	2.07e-17	1.05e-16
Colon - Transverse	FOXK2	0.632158	1.05e-17	5.46e-17
Esophagus - Gastroesophageal Junction	FOXK2	0.602295	3.37e-15	1.44e-14
Esophagus - Mucosa	FOXK2	0.62252	1.38e-22	1.08e-21
Esophagus - Muscularis	FOXK2	0.711381	3.59e-34	7.96e-33
Heart - Atrial Appendage	FOXK2	0.577676	2.53e-12	8.77e-12
Heart - Left Ventricle	FOXK2	0.706111	2.84e-12	9.77e-12
Kidney - Cortex	FOXK2	0.553146	0.00770507	0.01116
Liver	FOXK2	0.652845	3.55e-06	7.46e-06
Lung	FOXK2	0.671457	3.24e-27	3.88e-26
Muscle - Skeletal	FOXK2	0.646959	8.38e-24	7.33e-23
Nerve - Tibial	FOXK2	0.654996	2.04e-57	5.65e-55
Ovary	FOXK2	0.824437	9.45e-08	2.28e-07
Pancreas	FOXK2	0.688822	1.57e-15	6.9e-15
Pituitary	FOXK2	0.662238	1.35e-20	9.01e-20
Prostate	FOXK2	0.772932	2.99e-13	1.11e-12
Skin - Not Sun Exposed (Suprapubic)	FOXK2	0.668202	4.6e-34	1.01e-32
Skin - Sun Exposed (Lower leg)	FOXK2	0.662155	9.83e-44	5.75e-42
Small Intestine - Terminal Ileum	FOXK2	0.53379	0.00087391	0.00141715
Spleen	FOXK2	0.564255	1.18e-10	3.58e-10
Stomach	FOXK2	0.673867	3.08e-12	1.05e-11
Testis	FOXK2	0.43806	2.38e-29	3.48e-28
Thyroid	FOXK2	0.616209	8.44e-48	7.6e-46
Whole Blood	FOXK2	0.609149	4.98e-21	3.43e-20
Adipose - Subcutaneous	GABPA	0.648443	1.48e-20	9.85e-20
Adipose - Visceral (Omentum)	GABPA	0.699063	1.63e-14	6.63e-14
Adrenal - Gland	GABPA	0.760751	1.92e-07	4.51e-07
Artery - Aorta	GABPA	0.659042	4.4e-14	1.74e-13
Artery - Tibial	GABPA	0.639762	6.88e-18	3.63e-17
Breast - Mammary Tissue	GABPA	0.741943	1.77e-16	8.38e-16
Cells - Transformed fibroblasts	GABPA	0.752301	6.05e-19	3.48e-18
Colon - Sigmoid	GABPA	0.720687	2.81e-14	1.13e-13
Colon - Transverse	GABPA	0.675608	1.39e-13	5.28e-13
Esophagus - Gastroesophageal Junction	GABPA	0.675862	2.06e-12	7.21e-12
Esophagus - Mucosa	GABPA	0.591314	2.81e-13	1.04e-12
Esophagus - Muscularis	GABPA	0.696259	6.66e-22	4.93e-21
Heart - Atrial Appendage	GABPA	0.67129	9.88e-11	3.02e-10
Heart - Left Ventricle	GABPA	0.778859	7.13e-10	2.04e-09
Kidney - Cortex	GABPA	1.14867	1.75e-06	3.78e-06
Liver	GABPA	0.662919	0.00010947	0.00019809
Lung	GABPA	0.70187	1.02e-19	6.31e-19
Muscle - Skeletal	GABPA	0.493984	4.32e-09	1.16e-08
Nerve - Tibial	GABPA	0.647683	2.18e-35	5.38e-34
Ovary	GABPA	0.83834	2.87e-05	5.53e-05
Pancreas	GABPA	0.714395	1.32e-10	3.99e-10
Pituitary	GABPA	0.782317	7.39e-20	4.64e-19
Prostate	GABPA	0.731423	2.42e-08	6.11e-08
Skin - Not Sun Exposed (Suprapubic)	GABPA	0.732457	3.09e-27	3.72e-26
Skin - Sun Exposed (Lower leg)	GABPA	0.648187	3.46e-27	4.14e-26
Small Intestine - Terminal Ileum	GABPA	0.659816	0.00128731	0.00204696
Spleen	GABPA	0.815654	1.46e-14	5.97e-14
Stomach	GABPA	0.897412	3.68e-14	1.47e-13
Testis	GABPA	0.540483	1.52e-29	2.27e-28
Thyroid	GABPA	0.65191	3.95e-34	8.69e-33
Whole Blood	GABPA	0.625013	1.53e-14	6.27e-14
Adipose - Subcutaneous	GABPB1	0.828136	5.09e-37	1.49e-35
Adipose - Visceral (Omentum)	GABPB1	0.911937	4.33e-26	4.7e-25
Adrenal - Gland	GABPB1	1.06595	1.16e-14	4.8e-14
Artery - Aorta	GABPB1	0.86516	4.17e-26	4.55e-25
Artery - Coronary	GABPB1	0.9213	3.01e-08	7.54e-08
Artery - Tibial	GABPB1	0.846318	2.45e-34	5.48e-33
Brain	GABPB1	1.07868	1.24e-07	2.96e-07
Breast - Mammary Tissue	GABPB1	0.958468	2.81e-29	4.08e-28
Cells - Transformed fibroblasts	GABPB1	0.907309	1.56e-29	2.31e-28
Colon - Sigmoid	GABPB1	0.913856	4.5e-25	4.48e-24
Colon - Transverse	GABPB1	0.89749	3.73e-25	3.74e-24
Esophagus - Gastroesophageal Junction	GABPB1	0.95539	8.78e-28	1.1e-26
Esophagus - Mucosa	GABPB1	0.814137	2.93e-27	3.54e-26
Esophagus - Muscularis	GABPB1	0.91733	7.56e-42	3.7e-40
Heart - Atrial Appendage	GABPB1	0.996812	5.39e-26	5.8e-25
Heart - Left Ventricle	GABPB1	1.16572	4.61e-23	3.77e-22
Kidney - Cortex	GABPB1	1.1979	8.29e-07	1.84e-06
Lung	GABPB1	0.873305	5.32e-33	1.07e-31
Minor Salivary Gland	GABPB1	1.17782	0.00086726	0.00140764
Ovary	GABPB1	1.08708	6.48e-09	1.71e-08
Pancreas	GABPB1	0.954458	3.5e-20	2.26e-19
Pituitary	GABPB1	0.948908	3.16e-31	5.39e-30
Prostate	GABPB1	1.07279	1.89e-17	9.69e-17
Skin - Not Sun Exposed (Suprapubic)	GABPB1	0.829138	4.05e-38	1.34e-36
Skin - Sun Exposed (Lower leg)	GABPB1	0.787185	1.38e-44	8.42e-43
Small Intestine - Terminal Ileum	GABPB1	0.967515	2.59e-07	6e-07
Spleen	GABPB1	0.917122	5.15e-19	2.99e-18
Stomach	GABPB1	1.1178	9.84e-23	7.81e-22
Thyroid	GABPB1	0.770674	2.02e-53	3.38e-51
Vagina	GABPB1	0.940659	0.00098021	0.00157639
Whole Blood	GABPB1	0.778688	2.78e-24	2.54e-23
Adipose - Subcutaneous	GMEB1	0.783896	9.03e-46	6.5e-44
Adipose - Visceral (Omentum)	GMEB1	0.802157	5.35e-27	6.27e-26
Adrenal - Gland	GMEB1	0.695519	1.26e-08	3.24e-08
Artery - Aorta	GMEB1	0.788268	1.97e-28	2.63e-27
Artery - Coronary	GMEB1	0.789753	1.15e-07	2.75e-07
Artery - Tibial	GMEB1	0.746403	4.22e-36	1.13e-34
Brain	GMEB1	0.958162	1.08e-22	8.51e-22
Breast - Mammary Tissue	GMEB1	0.826372	7.19e-29	1.01e-27
Cells - Transformed fibroblasts	GMEB1	0.858519	6.91e-35	1.63e-33
Colon - Sigmoid	GMEB1	0.832625	1.82e-27	2.23e-26
Colon - Transverse	GMEB1	0.771339	7.88e-25	7.56e-24
Esophagus - Gastroesophageal Junction	GMEB1	0.810933	7.08e-26	7.54e-25
Esophagus - Mucosa	GMEB1	0.764297	1.01e-32	1.99e-31
Esophagus - Muscularis	GMEB1	0.779802	9.91e-41	4.25e-39
Heart - Atrial Appendage	GMEB1	0.862709	8.91e-26	9.42e-25
Heart - Left Ventricle	GMEB1	0.872603	7.01e-19	4.01e-18
Kidney - Cortex	GMEB1	0.723417	0.0024245	0.0037436
Liver	GMEB1	0.586714	0.00019499	0.00034359
Lung	GMEB1	0.747199	3.86e-32	7.26e-31
Minor Salivary Gland	GMEB1	0.736593	0.0247705	0.0334173
Muscle - Skeletal	GMEB1	0.721211	7.11e-28	9.03e-27
Nerve - Tibial	GMEB1	0.715468	7.29e-67	5.83e-64
Ovary	GMEB1	0.916274	8.09e-08	1.96e-07
Pancreas	GMEB1	0.852064	1.69e-21	1.21e-20
Pituitary	GMEB1	0.78908	1.06e-27	1.33e-26
Prostate	GMEB1	0.769105	4.12e-13	1.5e-12
Skin - Not Sun Exposed (Suprapubic)	GMEB1	0.80628	4.69e-50	5.83e-48
Skin - Sun Exposed (Lower leg)	GMEB1	0.765882	5.98e-58	1.72e-55
Small Intestine - Terminal Ileum	GMEB1	0.823258	1.17e-06	2.58e-06
Spleen	GMEB1	0.788199	5.57e-19	3.22e-18
Stomach	GMEB1	0.797536	1.31e-16	6.28e-16
Testis	GMEB1	0.523843	5.81e-42	2.88e-40
Thyroid	GMEB1	0.721003	5.86e-64	3.52e-61
Uterus	GMEB1	0.983791	0.00601644	0.00884589
Vagina	GMEB1	0.750869	0.00553724	0.00816468
Whole Blood	GMEB1	0.847226	3.09e-40	1.23e-38
Adipose - Subcutaneous	HCFC1	0.305276	2.96e-13	1.09e-12
Adipose - Visceral (Omentum)	HCFC1	0.383648	4.53e-12	1.53e-11
Adrenal - Gland	HCFC1	0.400787	6.57e-06	1.35e-05
Artery - Aorta	HCFC1	0.371066	1.26e-12	4.45e-12
Artery - Coronary	HCFC1	0.334865	0.0024621	0.00379595
Artery - Tibial	HCFC1	0.384998	1.59e-18	8.83e-18
Breast - Mammary Tissue	HCFC1	0.39878	5.76e-13	2.08e-12
Cells - Transformed fibroblasts	HCFC1	0.354139	1.3e-11	4.22e-11
Colon - Sigmoid	HCFC1	0.349048	1.41e-09	3.93e-09
Colon - Transverse	HCFC1	0.339807	1.06e-09	2.98e-09
Esophagus - Gastroesophageal Junction	HCFC1	0.385506	1.59e-11	5.13e-11
Esophagus - Mucosa	HCFC1	0.46773	2.47e-23	2.08e-22
Esophagus - Muscularis	HCFC1	0.33802	1.29e-14	5.28e-14
Heart - Atrial Appendage	HCFC1	0.33892	4.25e-08	1.05e-07
Heart - Left Ventricle	HCFC1	0.294828	6.79e-05	0.00012583
Kidney - Cortex	HCFC1	0.894281	7.47e-09	1.96e-08
Liver	HCFC1	0.256369	0.023716	0.0320627
Lung	HCFC1	0.383576	2.79e-16	1.31e-15
Minor Salivary Gland	HCFC1	0.573349	0.00916044	0.0131752
Muscle - Skeletal	HCFC1	0.358784	1.75e-13	6.59e-13
Nerve - Tibial	HCFC1	0.318512	4.26e-25	4.26e-24
Ovary	HCFC1	0.338703	0.0113659	0.0161251
Pancreas	HCFC1	0.391453	2.18e-09	5.99e-09
Pituitary	HCFC1	0.374301	1.79e-12	6.26e-12
Prostate	HCFC1	0.386604	5.78e-07	1.3e-06
Skin - Not Sun Exposed (Suprapubic)	HCFC1	0.392107	4.79e-22	3.58e-21
Skin - Sun Exposed (Lower leg)	HCFC1	0.393894	7.86e-29	1.1e-27
Small Intestine - Terminal Ileum	HCFC1	0.518304	1.73e-05	3.41e-05
Spleen	HCFC1	0.391039	1.35e-09	3.77e-09
Stomach	HCFC1	0.337892	2.25e-06	4.82e-06
Testis	HCFC1	0.236975	3.68e-17	1.84e-16
Thyroid	HCFC1	0.281212	1.06e-18	5.98e-18
Uterus	HCFC1	0.803963	0.00039872	0.00067422
Vagina	HCFC1	0.649617	0.00035112	0.00059752
Whole Blood	HCFC1	0.506665	2.98e-27	3.59e-26
Adipose - Subcutaneous	HDAC3	0.77645	8.63e-27	9.92e-26
Adipose - Visceral (Omentum)	HDAC3	0.776382	2.69e-14	1.08e-13
Adrenal - Gland	HDAC3	0.818593	1.56e-06	3.38e-06
Artery - Aorta	HDAC3	0.785304	1.24e-16	5.97e-16
Artery - Coronary	HDAC3	0.727621	0.00034652	0.00059011
Artery - Tibial	HDAC3	0.644725	6.46e-16	2.93e-15
Brain	HDAC3	1.71538	1.23e-13	4.69e-13
Breast - Mammary Tissue	HDAC3	0.996908	4.82e-25	4.77e-24
Cells - Transformed fibroblasts	HDAC3	0.908291	2.71e-23	2.27e-22
Colon - Sigmoid	HDAC3	0.739136	2.85e-12	9.82e-12
Colon - Transverse	HDAC3	0.775358	1.9e-14	7.68e-14
Esophagus - Gastroesophageal Junction	HDAC3	0.727743	8.53e-12	2.82e-11
Esophagus - Mucosa	HDAC3	0.775498	1.88e-19	1.14e-18
Esophagus - Muscularis	HDAC3	0.711227	7.16e-20	4.51e-19
Heart - Atrial Appendage	HDAC3	0.813952	3.92e-13	1.43e-12
Heart - Left Ventricle	HDAC3	0.937304	5.57e-12	1.86e-11
Liver	HDAC3	0.611709	0.00370094	0.00560277
Lung	HDAC3	0.755591	4.27e-19	2.5e-18
Minor Salivary Gland	HDAC3	1.23161	0.0165087	0.0228758
Muscle - Skeletal	HDAC3	0.779277	2.28e-19	1.37e-18
Nerve - Tibial	HDAC3	0.625057	1.33e-29	1.99e-28
Ovary	HDAC3	0.961038	9.47e-05	0.00017319
Pituitary	HDAC3	0.730607	1.18e-13	4.5e-13
Prostate	HDAC3	0.81506	4.97e-08	1.22e-07
Skin - Not Sun Exposed (Suprapubic)	HDAC3	0.69882	5.67e-22	4.21e-21
Skin - Sun Exposed (Lower leg)	HDAC3	0.704869	2.07e-29	3.03e-28
Small Intestine - Terminal Ileum	HDAC3	0.734361	0.00125963	0.0020056
Spleen	HDAC3	0.658506	6.87e-08	1.67e-07
Stomach	HDAC3	0.836137	1.5e-10	4.51e-10
Thyroid	HDAC3	0.616208	2.32e-27	2.84e-26
Vagina	HDAC3	1.01246	0.00413737	0.00620994
Adipose - Subcutaneous	HES1	0.793432	9e-08	2.17e-07
Adipose - Visceral (Omentum)	HES1	0.726524	0.00091193	0.00147443
Adrenal - Gland	HES1	1.24297	0.00013875	0.00024795
Artery - Aorta	HES1	0.822897	6.42e-05	0.00011938
Artery - Coronary	HES1	1.01418	0.01598	0.022203
Artery - Tibial	HES1	0.849268	1.03e-06	2.27e-06
Breast - Mammary Tissue	HES1	1.13367	6e-09	1.59e-08
Cells - Transformed fibroblasts	HES1	0.795691	0.00012596	0.00022639
Colon - Sigmoid	HES1	0.983267	6.72e-06	1.37e-05
Colon - Transverse	HES1	0.844753	6.46e-05	0.00012001
Esophagus - Gastroesophageal Junction	HES1	0.940561	2.1e-05	4.11e-05
Esophagus - Mucosa	HES1	1.07544	9.65e-10	2.73e-09
Esophagus - Muscularis	HES1	0.852336	5.18e-07	1.17e-06
Heart - Atrial Appendage	HES1	0.988735	4.67e-05	8.79e-05
Heart - Left Ventricle	HES1	1.16614	3.67e-05	6.98e-05
Lung	HES1	1.05877	1.26e-09	3.54e-09
Muscle - Skeletal	HES1	0.897128	1.65e-06	3.58e-06
Nerve - Tibial	HES1	0.664467	2.95e-09	8.02e-09
Ovary	HES1	1.50747	0.00429115	0.00642601
Pancreas	HES1	0.898155	0.00062678	0.0010341
Pituitary	HES1	0.613039	0.00605229	0.00889497
Prostate	HES1	1.10142	0.00022992	0.00040249
Skin - Not Sun Exposed (Suprapubic)	HES1	0.726213	1.56e-06	3.39e-06
Skin - Sun Exposed (Lower leg)	HES1	0.825134	1.07e-10	3.26e-10
Small Intestine - Terminal Ileum	HES1	1.16571	0.0264205	0.03553
Spleen	HES1	0.927937	0.00025211	0.00043952
Stomach	HES1	1.01946	0.00022265	0.00039043
Testis	HES1	0.659477	6.27e-11	1.95e-10
Thyroid	HES1	0.606008	1.89e-07	4.43e-07
Vagina	HES1	1.70878	0.0222572	0.0302574
Whole Blood	HES1	0.979932	8.49e-08	2.06e-07
Adipose - Subcutaneous	HMGN3	1.0622	1.32e-15	5.85e-15
Adipose - Visceral (Omentum)	HMGN3	1.22806	6.04e-12	2.01e-11
Adrenal - Gland	HMGN3	1.1292	0.00046057	0.00077334
Artery - Aorta	HMGN3	1.00813	7.81e-09	2.05e-08
Artery - Coronary	HMGN3	1.31554	0.00129718	0.00206175
Artery - Tibial	HMGN3	1.02917	2.26e-12	7.86e-12
Brain	HMGN3	1.85083	0.0124405	0.0175458
Breast - Mammary Tissue	HMGN3	1.11169	1.59e-09	4.4e-09
Cells - Transformed fibroblasts	HMGN3	1.09433	8.39e-11	2.58e-10
Colon - Sigmoid	HMGN3	0.919054	3.17e-06	6.7e-06
Colon - Transverse	HMGN3	1.07298	8.22e-09	2.15e-08
Esophagus - Gastroesophageal Junction	HMGN3	0.953915	1.04e-06	2.3e-06
Esophagus - Mucosa	HMGN3	1.01851	9.42e-11	2.89e-10
Esophagus - Muscularis	HMGN3	1.03782	5.26e-13	1.9e-12
Heart - Atrial Appendage	HMGN3	1.16421	3.82e-08	9.49e-08
Heart - Left Ventricle	HMGN3	1.04769	4.93e-05	9.25e-05
Kidney - Cortex	HMGN3	1.5448	0.0125724	0.0177179
Lung	HMGN3	1.02885	2.19e-11	7.04e-11
Minor Salivary Gland	HMGN3	1.8787	0.00724622	0.0105506
Muscle - Skeletal	HMGN3	0.971049	1.61e-09	4.45e-09
Ovary	HMGN3	1.5618	0.00256348	0.00394719
Pancreas	HMGN3	1.28229	9.56e-09	2.49e-08
Pituitary	HMGN3	1.08547	3.69e-10	1.08e-09
Prostate	HMGN3	0.990593	0.00016184	0.00028737
Skin - Not Sun Exposed (Suprapubic)	HMGN3	0.989367	5.54e-14	2.17e-13
Skin - Sun Exposed (Lower leg)	HMGN3	0.884266	1.53e-14	6.25e-14
Small Intestine - Terminal Ileum	HMGN3	1.57292	0.00053491	0.00088924
Spleen	HMGN3	1.0878	1.41e-06	3.08e-06
Stomach	HMGN3	1.18247	9.87e-07	2.19e-06
Thyroid	HMGN3	0.806043	1.56e-15	6.89e-15
Whole Blood	HMGN3	0.914977	2.16e-08	5.45e-08
Adipose - Subcutaneous	IKZF1	0.531145	4.79e-41	2.14e-39
Adipose - Visceral (Omentum)	IKZF1	0.635832	1.67e-32	3.23e-31
Adrenal - Gland	IKZF1	0.547233	1.43e-10	4.31e-10
Artery - Aorta	IKZF1	0.586545	2.65e-30	4.17e-29
Artery - Coronary	IKZF1	0.51445	3.95e-07	9.01e-07
Artery - Tibial	IKZF1	0.573639	1.21e-41	5.78e-40
Brain	IKZF1	0.643391	1.01e-15	4.54e-15
Breast - Mammary Tissue	IKZF1	0.713054	8.96e-42	4.36e-40
Cells - Transformed fibroblasts	IKZF1	0.638349	1.96e-37	6.03e-36
Colon - Sigmoid	IKZF1	0.648003	1.89e-32	3.65e-31
Colon - Transverse	IKZF1	0.630979	3.86e-32	7.26e-31
Esophagus - Gastroesophageal Junction	IKZF1	0.638846	2.43e-31	4.24e-30
Esophagus - Mucosa	IKZF1	0.616287	1.77e-41	8.29e-40
Esophagus - Muscularis	IKZF1	0.550925	2.52e-39	9.03e-38
Heart - Atrial Appendage	IKZF1	0.546892	9.37e-20	5.83e-19
Heart - Left Ventricle	IKZF1	0.629939	4.48e-18	2.4e-17
Kidney - Cortex	IKZF1	0.512385	0.00072942	0.00119469
Lung	IKZF1	0.665513	5.53e-51	7.51e-49
Muscle - Skeletal	IKZF1	0.592206	1.4e-36	3.91e-35
Ovary	IKZF1	0.627617	8.22e-08	1.99e-07
Pancreas	IKZF1	0.672246	2.11e-26	2.35e-25
Pituitary	IKZF1	0.585639	3.48e-29	4.99e-28
Prostate	IKZF1	0.591682	7.59e-15	3.17e-14
Skin - Not Sun Exposed (Suprapubic)	IKZF1	0.608657	2.91e-56	6.98e-54
Skin - Sun Exposed (Lower leg)	IKZF1	0.544441	1.63e-58	5.1e-56
Small Intestine - Terminal Ileum	IKZF1	0.691488	2.05e-10	6.11e-10
Spleen	IKZF1	0.718004	7.01e-32	1.27e-30
Stomach	IKZF1	0.650247	7.66e-21	5.2e-20
Thyroid	IKZF1	0.479093	3.13e-56	7.27e-54
Uterus	IKZF1	0.916564	4.91e-06	1.02e-05
Whole Blood	IKZF1	0.804846	3.5e-73	6.31e-70
Adipose - Subcutaneous	IKZF2	0.574271	6.75e-29	9.51e-28
Adipose - Visceral (Omentum)	IKZF2	0.691262	3.13e-24	2.83e-23
Adrenal - Gland	IKZF2	0.545612	9.69e-07	2.14e-06
Artery - Aorta	IKZF2	0.619318	7.06e-21	4.81e-20
Artery - Coronary	IKZF2	0.456011	0.00111608	0.00178493
Artery - Tibial	IKZF2	0.585885	2.14e-26	2.38e-25
Breast - Mammary Tissue	IKZF2	0.711021	9.05e-26	9.55e-25
Cells - Transformed fibroblasts	IKZF2	0.642657	6.7e-23	5.4e-22
Colon - Sigmoid	IKZF2	0.659302	5.13e-21	3.53e-20
Colon - Transverse	IKZF2	0.618462	3.02e-19	1.8e-18
Esophagus - Gastroesophageal Junction	IKZF2	0.64056	1.4e-19	8.58e-19
Esophagus - Mucosa	IKZF2	0.519192	1.52e-17	7.83e-17
Esophagus - Muscularis	IKZF2	0.564843	6.44e-25	6.28e-24
Heart - Atrial Appendage	IKZF2	0.515171	4.63e-11	1.45e-10
Heart - Left Ventricle	IKZF2	0.632686	1.13e-11	3.71e-11
Liver	IKZF2	0.500322	0.00029182	0.00050276
Lung	IKZF2	0.732354	6.41e-38	2.08e-36
Muscle - Skeletal	IKZF2	0.547423	7.18e-19	4.1e-18
Nerve - Tibial	IKZF2	0.515523	2.44e-40	1e-38
Ovary	IKZF2	0.662947	4.61e-05	8.67e-05
Pancreas	IKZF2	0.602375	2.29e-13	8.55e-13
Pituitary	IKZF2	0.548039	1.31e-15	5.79e-15
Prostate	IKZF2	0.543038	3.66e-08	9.12e-08
Skin - Not Sun Exposed (Suprapubic)	IKZF2	0.585284	1.52e-30	2.46e-29
Skin - Sun Exposed (Lower leg)	IKZF2	0.545212	1.66e-34	3.74e-33
Small Intestine - Terminal Ileum	IKZF2	0.910691	2.4e-10	7.11e-10
Spleen	IKZF2	0.70059	5.12e-19	2.97e-18
Stomach	IKZF2	0.658956	1.38e-13	5.22e-13
Thyroid	IKZF2	0.500291	4.41e-36	1.18e-34
Uterus	IKZF2	0.860078	0.00195591	0.00305611
Whole Blood	IKZF2	0.844598	4.14e-49	4.38e-47
Adipose - Subcutaneous	IRF3	1.19703	1.05e-10	3.21e-10
Adipose - Visceral (Omentum)	IRF3	1.00523	3.17e-05	6.08e-05
Adrenal - Gland	IRF3	2.10862	4.23e-08	1.05e-07
Artery - Aorta	IRF3	1.1007	1.63e-06	3.53e-06
Artery - Tibial	IRF3	0.931052	8.95e-06	1.81e-05
Brain	IRF3	2.40273	1.26e-09	3.53e-09
Breast - Mammary Tissue	IRF3	1.17416	3.38e-07	7.75e-07
Cells - Transformed fibroblasts	IRF3	1.24892	1.41e-08	3.62e-08
Colon - Sigmoid	IRF3	1.11813	9.58e-06	1.93e-05
Colon - Transverse	IRF3	1.24225	3.76e-08	9.35e-08
Esophagus - Gastroesophageal Junction	IRF3	1.15216	4.1e-06	8.57e-06
Esophagus - Mucosa	IRF3	1.40885	2.96e-12	1.01e-11
Esophagus - Muscularis	IRF3	1.27391	2.33e-11	7.46e-11
Heart - Atrial Appendage	IRF3	0.966663	0.00085311	0.00138592
Heart - Left Ventricle	IRF3	0.883926	0.0114336	0.0162147
Kidney - Cortex	IRF3	2.1461	0.00071228	0.00116874
Liver	IRF3	2.03416	2.38e-07	5.53e-07
Lung	IRF3	1.27678	4.74e-10	1.37e-09
Muscle - Skeletal	IRF3	1.17775	4.35e-08	1.08e-07
Nerve - Tibial	IRF3	1.02648	7.62e-15	3.18e-14
Ovary	IRF3	1.84975	0.00084204	0.00136856
Pancreas	IRF3	1.3553	3.96e-07	9.04e-07
Pituitary	IRF3	1.36733	1.41e-10	4.26e-10
Prostate	IRF3	1.25511	0.00024331	0.00042479
Skin - Not Sun Exposed (Suprapubic)	IRF3	1.20053	2.34e-11	7.5e-11
Skin - Sun Exposed (Lower leg)	IRF3	1.06519	1.77e-11	5.73e-11
Small Intestine - Terminal Ileum	IRF3	1.61208	0.0074773	0.0108607
Spleen	IRF3	1.20638	1.54e-05	3.05e-05
Stomach	IRF3	1.30905	7.47e-06	1.52e-05
Thyroid	IRF3	0.967603	1.72e-12	6.03e-12
Whole Blood	IRF3	0.893387	0.0001288	0.0002312
Adipose - Subcutaneous	JUN	0.494339	1.24e-14	5.11e-14
Adipose - Visceral (Omentum)	JUN	0.593032	1.25e-11	4.08e-11
Adrenal - Gland	JUN	0.673696	3e-06	6.36e-06
Artery - Aorta	JUN	0.522179	2.51e-10	7.44e-10
Artery - Coronary	JUN	0.566341	0.00205958	0.00320982
Artery - Tibial	JUN	0.497191	6.52e-13	2.34e-12
Breast - Mammary Tissue	JUN	0.669593	6.23e-15	2.62e-14
Cells - Transformed fibroblasts	JUN	0.664179	3.96e-17	1.97e-16
Colon - Sigmoid	JUN	0.519756	1.65e-08	4.22e-08
Colon - Transverse	JUN	0.580084	3.19e-11	1.02e-10
Esophagus - Gastroesophageal Junction	JUN	0.626916	2.92e-12	1e-11
Esophagus - Mucosa	JUN	0.574195	5.98e-15	2.52e-14
Esophagus - Muscularis	JUN	0.551442	1.56e-16	7.46e-16
Heart - Atrial Appendage	JUN	0.501765	6.27e-07	1.41e-06
Heart - Left Ventricle	JUN	0.54298	6.35e-06	1.3e-05
Kidney - Cortex	JUN	0.908415	0.00058096	0.00096225
Liver	JUN	0.613611	0.00070667	0.00116032
Lung	JUN	0.540968	8.89e-14	3.42e-13
Minor Salivary Gland	JUN	0.782445	0.0324413	0.0431114
Nerve - Tibial	JUN	0.465705	3.97e-23	3.27e-22
Ovary	JUN	0.775988	0.00022465	0.00039373
Pancreas	JUN	0.597216	1.73e-08	4.41e-08
Pituitary	JUN	0.625625	2.37e-14	9.56e-14
Prostate	JUN	0.672973	2.52e-08	6.35e-08
Skin - Not Sun Exposed (Suprapubic)	JUN	0.518686	1.65e-16	7.85e-16
Skin - Sun Exposed (Lower leg)	JUN	0.488276	5.99e-19	3.45e-18
Small Intestine - Terminal Ileum	JUN	0.874936	1.01e-05	2.04e-05
Spleen	JUN	0.58779	1.22e-08	3.16e-08
Stomach	JUN	0.70739	2.29e-10	6.81e-10
Thyroid	JUN	0.454521	5.49e-21	3.76e-20
Whole Blood	JUN	0.494365	6.78e-11	2.1e-10
Adipose - Subcutaneous	JUND	0.497864	2.89e-22	2.19e-21
Adipose - Visceral (Omentum)	JUND	0.508158	3.67e-13	1.35e-12
Adrenal - Gland	JUND	0.480949	2.37e-05	4.6e-05
Artery - Aorta	JUND	0.525278	1.7e-15	7.45e-15
Artery - Coronary	JUND	0.450712	0.00093585	0.00151079
Artery - Tibial	JUND	0.535524	2.12e-22	1.62e-21
Brain	JUND	0.690239	0.00010044	0.00018323
Breast - Mammary Tissue	JUND	0.586458	1.36e-17	7.06e-17
Cells - Transformed fibroblasts	JUND	0.635062	2.06e-23	1.75e-22
Colon - Sigmoid	JUND	0.480143	3.69e-11	1.17e-10
Colon - Transverse	JUND	0.586751	1.16e-17	6.01e-17
Esophagus - Gastroesophageal Junction	JUND	0.539947	4.71e-14	1.85e-13
Esophagus - Mucosa	JUND	0.624775	6.5e-27	7.56e-26
Esophagus - Muscularis	JUND	0.518558	9.35e-22	6.83e-21
Heart - Atrial Appendage	JUND	0.476977	4.8e-10	1.39e-09
Heart - Left Ventricle	JUND	0.55573	1.52e-09	4.23e-09
Kidney - Cortex	JUND	0.763437	0.00013759	0.00024601
Lung	JUND	0.577622	2.28e-23	1.92e-22
Muscle - Skeletal	JUND	0.549332	4.01e-20	2.58e-19
Nerve - Tibial	JUND	0.457672	2.14e-34	4.81e-33
Ovary	JUND	0.495965	0.00225703	0.00349851
Pancreas	JUND	0.564093	5.16e-12	1.73e-11
Pituitary	JUND	0.530147	2.16e-15	9.38e-15
Prostate	JUND	0.582901	1.51e-09	4.2e-09
Skin - Not Sun Exposed (Suprapubic)	JUND	0.573507	2.06e-30	3.31e-29
Skin - Sun Exposed (Lower leg)	JUND	0.517271	2.65e-32	5.11e-31
Small Intestine - Terminal Ileum	JUND	0.638866	2.32e-05	4.51e-05
Spleen	JUND	0.518955	8.67e-11	2.66e-10
Stomach	JUND	0.5416	1.4e-09	3.9e-09
Thyroid	JUND	0.47321	5.03e-35	1.19e-33
Whole Blood	JUND	0.596033	6.48e-24	5.7e-23
Adipose - Subcutaneous	KDM1A	0.602292	8.37e-35	1.94e-33
Adipose - Visceral (Omentum)	KDM1A	0.443948	2.86e-11	9.14e-11
Artery - Aorta	KDM1A	0.467874	1.55e-13	5.87e-13
Artery - Tibial	KDM1A	0.481964	3.32e-19	1.97e-18
Brain	KDM1A	0.493848	1.29e-07	3.08e-07
Breast - Mammary Tissue	KDM1A	0.631407	4.34e-23	3.55e-22
Cells - Transformed fibroblasts	KDM1A	0.550704	3.74e-19	2.2e-18
Colon - Sigmoid	KDM1A	0.453099	7.17e-11	2.22e-10
Colon - Transverse	KDM1A	0.442086	3.51e-11	1.11e-10
Esophagus - Gastroesophageal Junction	KDM1A	0.545431	1e-15	4.5e-15
Esophagus - Mucosa	KDM1A	0.463852	1.15e-15	5.12e-15
Esophagus - Muscularis	KDM1A	0.601178	3.04e-31	5.22e-30
Heart - Atrial Appendage	KDM1A	0.353477	3.02e-06	6.38e-06
Heart - Left Ventricle	KDM1A	0.50516	2.27e-08	5.72e-08
Kidney - Cortex	KDM1A	0.483135	0.0249641	0.0336469
Liver	KDM1A	0.632003	7.17e-07	1.6e-06
Lung	KDM1A	0.585333	6.22e-26	6.66e-25
Muscle - Skeletal	KDM1A	0.519285	2.34e-19	1.41e-18
Nerve - Tibial	KDM1A	0.491253	1.44e-39	5.26e-38
Ovary	KDM1A	0.556418	0.0004385	0.00073835
Pancreas	KDM1A	0.51431	3.69e-11	1.17e-10
Pituitary	KDM1A	0.422628	9.29e-11	2.85e-10
Prostate	KDM1A	0.592868	1.83e-10	5.49e-10
Skin - Not Sun Exposed (Suprapubic)	KDM1A	0.588063	1e-33	2.16e-32
Skin - Sun Exposed (Lower leg)	KDM1A	0.591787	5.93e-45	3.85e-43
Small Intestine - Terminal Ileum	KDM1A	0.363019	0.0199388	0.027329
Spleen	KDM1A	0.413602	1.4e-07	3.31e-07
Stomach	KDM1A	0.522304	1.22e-09	3.41e-09
Thyroid	KDM1A	0.494865	3.1e-38	1.03e-36
Uterus	KDM1A	0.765636	0.0117404	0.016617
Whole Blood	KDM1A	0.561412	7.77e-23	6.23e-22
Adipose - Subcutaneous	KDM5B	1.16876	3.46e-14	1.38e-13
Adipose - Visceral (Omentum)	KDM5B	1.35465	6.07e-10	1.74e-09
Adrenal - Gland	KDM5B	1.57091	0.00054006	0.0008976
Artery - Aorta	KDM5B	1.21411	1.5e-09	4.18e-09
Artery - Coronary	KDM5B	2.17469	3.21e-07	7.38e-07
Artery - Tibial	KDM5B	1.1774	1.11e-11	3.63e-11
Brain	KDM5B	1.65115	0.0001106	0.00019988
Breast - Mammary Tissue	KDM5B	1.41208	5.64e-11	1.76e-10
Cells - Transformed fibroblasts	KDM5B	1.28601	6.57e-11	2.04e-10
Colon - Sigmoid	KDM5B	1.1161	1.85e-06	3.99e-06
Colon - Transverse	KDM5B	1.35463	6.07e-10	1.74e-09
Esophagus - Gastroesophageal Junction	KDM5B	1.33097	1.54e-09	4.27e-09
Esophagus - Mucosa	KDM5B	1.24152	5.2e-11	1.63e-10
Esophagus - Muscularis	KDM5B	1.30941	2.18e-15	9.48e-15
Heart - Atrial Appendage	KDM5B	1.25533	5.05e-07	1.14e-06
Heart - Left Ventricle	KDM5B	1.70868	1.12e-08	2.92e-08
Liver	KDM5B	1.56077	0.00257344	0.00396083
Lung	KDM5B	1.31639	5.23e-13	1.89e-12
Minor Salivary Gland	KDM5B	0.925099	0.00095865	0.00154587
Muscle - Skeletal	KDM5B	1.05687	1.08e-07	2.6e-07
Ovary	KDM5B	1.54307	0.0126325	0.0177922
Pancreas	KDM5B	1.21348	2.67e-05	5.15e-05
Pituitary	KDM5B	1.34233	1.11e-11	3.63e-11
Prostate	KDM5B	2.10206	7.18e-11	2.22e-10
Skin - Not Sun Exposed (Suprapubic)	KDM5B	1.10138	7.84e-13	2.8e-12
Skin - Sun Exposed (Lower leg)	KDM5B	1.11071	9.57e-19	5.42e-18
Small Intestine - Terminal Ileum	KDM5B	1.83737	0.00010113	0.00018443
Spleen	KDM5B	1.42031	2.16e-08	5.46e-08
Stomach	KDM5B	1.78094	1.71e-10	5.12e-10
Thyroid	KDM5B	1.0468	2.24e-20	1.47e-19
Whole Blood	KDM5B	0.88519	2.25e-05	4.39e-05
Adipose - Subcutaneous	KLF5	0.657388	2.61e-08	6.56e-08
Adipose - Visceral (Omentum)	KLF5	0.662031	2.82e-05	5.43e-05
Adrenal - Gland	KLF5	0.978767	0.00013679	0.00024463
Artery - Aorta	KLF5	0.625059	3.94e-05	7.46e-05
Artery - Coronary	KLF5	0.872379	0.00941569	0.0135088
Artery - Tibial	KLF5	0.612623	3.19e-06	6.73e-06
Breast - Mammary Tissue	KLF5	0.768918	5.4e-07	1.22e-06
Cells - Transformed fibroblasts	KLF5	0.762393	1.89e-07	4.43e-07
Colon - Sigmoid	KLF5	0.704875	9.24e-06	1.87e-05
Colon - Transverse	KLF5	0.696111	8.74e-06	1.77e-05
Esophagus - Gastroesophageal Junction	KLF5	0.696255	1.25e-05	2.49e-05
Esophagus - Mucosa	KLF5	0.668723	1.96e-06	4.22e-06
Esophagus - Muscularis	KLF5	0.734304	5.25e-09	1.4e-08
Heart - Left Ventricle	KLF5	0.626448	0.00657071	0.00961176
Kidney - Cortex	KLF5	1.6228	2.97e-06	6.29e-06
Liver	KLF5	1.17813	0.00010927	0.00019787
Lung	KLF5	0.682533	9.22e-07	2.05e-06
Muscle - Skeletal	KLF5	0.730174	2.3e-07	5.36e-07
Nerve - Tibial	KLF5	0.743551	1.06e-17	5.52e-17
Ovary	KLF5	1.10319	0.0038527	0.00580809
Pancreas	KLF5	0.858253	3.33e-06	7.01e-06
Pituitary	KLF5	0.933322	4.94e-11	1.55e-10
Prostate	KLF5	1.01984	1.01e-06	2.24e-06
Skin - Not Sun Exposed (Suprapubic)	KLF5	0.607704	3.38e-07	7.75e-07
Skin - Sun Exposed (Lower leg)	KLF5	0.546387	2.06e-07	4.83e-07
Small Intestine - Terminal Ileum	KLF5	1.27374	0.00041775	0.00070473
Spleen	KLF5	0.930088	1.35e-07	3.21e-07
Stomach	KLF5	1.11431	4.52e-09	1.21e-08
Testis	KLF5	0.573687	2.63e-12	9.11e-12
Thyroid	KLF5	0.6495	1.06e-12	3.75e-12
Whole Blood	KLF5	0.723383	3.12e-07	7.18e-07
Adipose - Subcutaneous	LEF1	0.769705	5.66e-21	3.87e-20
Adipose - Visceral (Omentum)	LEF1	0.694595	5.57e-10	1.61e-09
Adrenal - Gland	LEF1	0.67413	0.00039468	0.00066754
Artery - Aorta	LEF1	0.702818	3.78e-11	1.19e-10
Brain	LEF1	2.0874	0.0108359	0.0154126
Breast - Mammary Tissue	LEF1	0.928611	1.28e-18	7.19e-18
Cells - Transformed fibroblasts	LEF1	0.844806	1.26e-16	6.05e-16
Colon - Sigmoid	LEF1	0.739941	9.34e-11	2.86e-10
Colon - Transverse	LEF1	0.786627	6.26e-13	2.25e-12
Esophagus - Gastroesophageal Junction	LEF1	0.744426	6.85e-11	2.12e-10
Esophagus - Mucosa	LEF1	0.852952	9.03e-20	5.63e-19
Esophagus - Muscularis	LEF1	0.772649	2.16e-18	1.19e-17
Heart - Atrial Appendage	LEF1	0.85629	1.34e-12	4.72e-12
Heart - Left Ventricle	LEF1	0.974451	4.7e-12	1.59e-11
Liver	LEF1	0.680124	0.00390041	0.00587602
Lung	LEF1	0.843625	9.19e-20	5.72e-19
Minor Salivary Gland	LEF1	1.30963	0.0035657	0.00540827
Muscle - Skeletal	LEF1	0.735255	4e-14	1.59e-13
Nerve - Tibial	LEF1	0.692978	1.09e-27	1.36e-26
Ovary	LEF1	0.782789	0.00883798	0.0127292
Pancreas	LEF1	0.798563	2.71e-09	7.39e-09
Pituitary	LEF1	0.682847	2.31e-10	6.85e-10
Prostate	LEF1	0.795063	6.45e-07	1.45e-06
Skin - Not Sun Exposed (Suprapubic)	LEF1	0.763149	3.17e-21	2.21e-20
Skin - Sun Exposed (Lower leg)	LEF1	0.781686	8.8e-28	1.1e-26
Small Intestine - Terminal Ileum	LEF1	0.92338	0.00041724	0.00070403
Spleen	LEF1	0.771638	5.89e-09	1.56e-08
Stomach	LEF1	0.842411	1.98e-09	5.45e-09
Thyroid	LEF1	0.704611	1.4e-27	1.73e-26
Vagina	LEF1	1.05601	0.0187721	0.0258381
Whole Blood	LEF1	0.722119	1.35e-13	5.12e-13
Adipose - Subcutaneous	MAX	0.490618	8.72e-38	2.8e-36
Adipose - Visceral (Omentum)	MAX	0.561499	1.44e-28	1.95e-27
Adrenal - Gland	MAX	0.559648	4e-12	1.36e-11
Artery - Aorta	MAX	0.539862	4.49e-29	6.37e-28
Artery - Coronary	MAX	0.488229	5.98e-07	1.34e-06
Artery - Tibial	MAX	0.574811	1.68e-46	1.31e-44
Brain	MAX	0.732502	1.19e-08	3.09e-08
Breast - Mammary Tissue	MAX	0.608278	9e-34	1.95e-32
Cells - Transformed fibroblasts	MAX	0.62261	4.5e-40	1.73e-38
Colon - Sigmoid	MAX	0.564176	3.14e-27	3.77e-26
Colon - Transverse	MAX	0.571768	8.61e-30	1.32e-28
Esophagus - Gastroesophageal Junction	MAX	0.560835	1.02e-26	1.17e-25
Esophagus - Mucosa	MAX	0.559051	4.62e-38	1.52e-36
Esophagus - Muscularis	MAX	0.529647	3.85e-40	1.49e-38
Heart - Atrial Appendage	MAX	0.505915	3.88e-19	2.27e-18
Heart - Left Ventricle	MAX	0.645404	4.92e-22	3.66e-21
Kidney - Cortex	MAX	0.586154	4.2e-05	7.93e-05
Lung	MAX	0.567136	2.06e-40	8.54e-39
Minor Salivary Gland	MAX	0.486753	0.012266	0.0173133
Muscle - Skeletal	MAX	0.480611	8.52e-27	9.83e-26
Ovary	MAX	0.525932	3.36e-06	7.07e-06
Pancreas	MAX	0.600635	2.96e-23	2.47e-22
Pituitary	MAX	0.54258	1.46e-28	1.97e-27
Prostate	MAX	0.582588	3.1e-16	1.45e-15
Skin - Not Sun Exposed (Suprapubic)	MAX	0.557801	8.39e-51	1.12e-48
Skin - Sun Exposed (Lower leg)	MAX	0.505925	6.5e-55	1.3e-52
Small Intestine - Terminal Ileum	MAX	0.671754	2.18e-10	6.47e-10
Spleen	MAX	0.525891	1.47e-18	8.2e-18
Stomach	MAX	0.638085	1.44e-22	1.12e-21
Uterus	MAX	0.682099	0.00088437	0.00143283
Whole Blood	MAX	0.644514	1.15e-50	1.48e-48
Adipose - Subcutaneous	MEF2B	0.449736	9.12e-17	4.43e-16
Adipose - Visceral (Omentum)	MEF2B	0.702789	2.21e-23	1.86e-22
Adrenal - Gland	MEF2B	0.588517	5.06e-07	1.14e-06
Artery - Aorta	MEF2B	0.603713	1.93e-18	1.06e-17
Artery - Coronary	MEF2B	0.493264	0.00054256	0.00090155
Artery - Tibial	MEF2B	0.515305	3.63e-19	2.14e-18
Brain	MEF2B	0.846373	1.01e-10	3.09e-10
Breast - Mammary Tissue	MEF2B	0.652184	6.78e-20	4.28e-19
Cells - Transformed fibroblasts	MEF2B	0.544153	4.88e-15	2.07e-14
Colon - Sigmoid	MEF2B	0.649242	9.2e-19	5.23e-18
Colon - Transverse	MEF2B	0.533866	3.26e-13	1.2e-12
Esophagus - Gastroesophageal Junction	MEF2B	0.626119	3.76e-17	1.88e-16
Esophagus - Muscularis	MEF2B	0.518327	6.91e-20	4.36e-19
Heart - Atrial Appendage	MEF2B	0.547584	1.57e-11	5.08e-11
Heart - Left Ventricle	MEF2B	0.685163	8.73e-13	3.11e-12
Lung	MEF2B	0.639415	1.61e-26	1.81e-25
Muscle - Skeletal	MEF2B	0.564052	4.47e-19	2.61e-18
Nerve - Tibial	MEF2B	0.453736	6.01e-29	8.49e-28
Ovary	MEF2B	0.708059	1.26e-05	2.51e-05
Pancreas	MEF2B	0.581348	8.08e-12	2.68e-11
Pituitary	MEF2B	0.548649	1.31e-14	5.39e-14
Prostate	MEF2B	0.602117	3.82e-09	1.03e-08
Skin - Not Sun Exposed (Suprapubic)	MEF2B	0.50817	5.76e-22	4.28e-21
Skin - Sun Exposed (Lower leg)	MEF2B	0.481064	1.68e-25	1.72e-24
Small Intestine - Terminal Ileum	MEF2B	0.911633	5.83e-10	1.68e-09
Spleen	MEF2B	0.682076	8.4e-17	4.09e-16
Stomach	MEF2B	0.612035	3.8e-11	1.2e-10
Thyroid	MEF2B	0.45535	7.41e-28	9.38e-27
Uterus	MEF2B	1.1665	1.47e-05	2.91e-05
Vagina	MEF2B	0.867071	6.42e-05	0.00011938
Whole Blood	MEF2B	0.835943	6.82e-46	5.01e-44
Adipose - Subcutaneous	MGA	0.881136	1.6e-46	1.26e-44
Adipose - Visceral (Omentum)	MGA	0.950085	2.33e-30	3.71e-29
Adrenal - Gland	MGA	1.03537	7.27e-15	3.04e-14
Artery - Aorta	MGA	0.972548	6.97e-35	1.63e-33
Artery - Coronary	MGA	1.13082	1.18e-12	4.17e-12
Artery - Tibial	MGA	0.878227	8.84e-40	3.3e-38
Brain	MGA	1.16056	1.11e-13	4.24e-13
Breast - Mammary Tissue	MGA	1.07816	5.24e-41	2.31e-39
Cells - Transformed fibroblasts	MGA	0.982754	6.26e-36	1.64e-34
Colon - Sigmoid	MGA	0.938874	1.86e-28	2.5e-27
Colon - Transverse	MGA	1.00469	1.24e-34	2.83e-33
Esophagus - Gastroesophageal Junction	MGA	0.908997	2.1e-26	2.34e-25
Esophagus - Mucosa	MGA	0.889889	2.36e-35	5.78e-34
Esophagus - Muscularis	MGA	0.881449	4.95e-41	2.2e-39
Heart - Atrial Appendage	MGA	1.00383	1.08e-28	1.48e-27
Heart - Left Ventricle	MGA	1.13369	1.98e-24	1.83e-23
Kidney - Cortex	MGA	1.24964	3.78e-07	8.65e-07
Lung	MGA	0.958225	2.56e-43	1.44e-41
Minor Salivary Gland	MGA	1.38025	3.34e-05	6.38e-05
Muscle - Skeletal	MGA	0.866968	4.73e-32	8.78e-31
Ovary	MGA	1.39233	9.25e-14	3.56e-13
Pancreas	MGA	1.06967	9.88e-27	1.13e-25
Pituitary	MGA	1.04719	1.22e-39	4.5e-38
Prostate	MGA	1.06463	1.39e-19	8.53e-19
Skin - Not Sun Exposed (Suprapubic)	MGA	0.876732	3.05e-47	2.68e-45
Small Intestine - Terminal Ileum	MGA	1.34543	8.08e-14	3.12e-13
Spleen	MGA	0.946709	2.39e-21	1.69e-20
Stomach	MGA	1.14583	1.47e-26	1.65e-25
Uterus	MGA	1.60896	4.56e-06	9.5e-06
Vagina	MGA	1.56741	8.08e-10	2.3e-09
Whole Blood	MGA	0.967759	9.13e-42	4.41e-40
Adipose - Subcutaneous	MNT	0.542	1.4e-09	3.89e-09
Adipose - Visceral (Omentum)	MNT	0.777775	1.84e-11	5.94e-11
Adrenal - Gland	MNT	0.874108	1.29e-05	2.56e-05
Artery - Aorta	MNT	0.84768	7.38e-15	3.08e-14
Artery - Tibial	MNT	0.626903	3.12e-11	9.96e-11
Breast - Mammary Tissue	MNT	0.795631	5.04e-12	1.69e-11
Cells - Transformed fibroblasts	MNT	0.822157	3.99e-14	1.58e-13
Colon - Sigmoid	MNT	0.728878	1.64e-09	4.54e-09
Colon - Transverse	MNT	0.736459	3.11e-10	9.15e-10
Esophagus - Gastroesophageal Junction	MNT	0.873416	6.24e-14	2.44e-13
Esophagus - Mucosa	MNT	0.680929	1.13e-11	3.7e-11
Esophagus - Muscularis	MNT	0.75314	9.03e-17	4.39e-16
Heart - Atrial Appendage	MNT	0.755999	4.66e-09	1.25e-08
Heart - Left Ventricle	MNT	0.833918	2.9e-07	6.68e-07
Kidney - Cortex	MNT	1.45244	2.28e-05	4.44e-05
Liver	MNT	1.21315	2.24e-07	5.24e-07
Lung	MNT	0.725264	1.2e-13	4.58e-13
Muscle - Skeletal	MNT	0.791529	1.49e-15	6.57e-15
Nerve - Tibial	MNT	0.595409	1.17e-20	7.84e-20
Ovary	MNT	1.08143	0.00033897	0.0005782
Pancreas	MNT	0.956123	4.52e-12	1.53e-11
Pituitary	MNT	0.848825	2.02e-14	8.17e-14
Prostate	MNT	0.944137	6.56e-09	1.73e-08
Skin - Not Sun Exposed (Suprapubic)	MNT	0.675899	1.73e-15	7.6e-15
Skin - Sun Exposed (Lower leg)	MNT	0.63968	3.68e-18	1.98e-17
Small Intestine - Terminal Ileum	MNT	0.971204	0.00082783	0.0013479
Spleen	MNT	0.88345	7.67e-11	2.37e-10
Stomach	MNT	0.974266	2.2e-10	6.54e-10
Testis	MNT	0.487188	6.86e-17	3.36e-16
Thyroid	MNT	0.572033	2.57e-18	1.4e-17
Whole Blood	MNT	0.726567	4.07e-13	1.49e-12
Adipose - Subcutaneous	MYBL2	0.741983	6.15e-23	4.98e-22
Adipose - Visceral (Omentum)	MYBL2	0.6179	2.45e-09	6.7e-09
Adrenal - Gland	MYBL2	0.69939	6.03e-05	0.00011237
Artery - Aorta	MYBL2	0.729837	7.04e-14	2.74e-13
Artery - Tibial	MYBL2	0.669839	2.2e-16	1.04e-15
Brain	MYBL2	0.95372	1.58e-12	5.54e-12
Breast - Mammary Tissue	MYBL2	0.789787	1.58e-15	6.96e-15
Cells - Transformed fibroblasts	MYBL2	0.845774	2.34e-19	1.4e-18
Colon - Sigmoid	MYBL2	0.591814	3.65e-08	9.09e-08
Colon - Transverse	MYBL2	0.640972	4.8e-10	1.39e-09
Esophagus - Gastroesophageal Junction	MYBL2	0.72298	3.35e-12	1.14e-11
Esophagus - Mucosa	MYBL2	0.741384	7.27e-17	3.56e-16
Esophagus - Muscularis	MYBL2	0.795232	3.18e-24	2.87e-23
Heart - Left Ventricle	MYBL2	0.739214	7.61e-08	1.85e-07
Kidney - Cortex	MYBL2	1.35271	2.03e-05	3.98e-05
Liver	MYBL2	1.17239	8.27e-10	2.35e-09
Lung	MYBL2	0.734647	3.97e-17	1.98e-16
Minor Salivary Gland	MYBL2	1.155	0.00783256	0.0113356
Muscle - Skeletal	MYBL2	0.781302	2.54e-18	1.39e-17
Nerve - Tibial	MYBL2	0.66854	3.38e-32	6.44e-31
Ovary	MYBL2	1.00201	8.92e-05	0.00016329
Pancreas	MYBL2	0.631312	3.28e-07	7.55e-07
Pituitary	MYBL2	0.71713	3.96e-13	1.45e-12
Prostate	MYBL2	0.767499	2.08e-07	4.87e-07
Skin - Not Sun Exposed (Suprapubic)	MYBL2	0.727768	2.6e-22	1.98e-21
Skin - Sun Exposed (Lower leg)	MYBL2	0.665239	5.7e-25	5.58e-24
Small Intestine - Terminal Ileum	MYBL2	0.676324	0.0100365	0.0143436
Spleen	MYBL2	0.564853	4.19e-06	8.74e-06
Stomach	MYBL2	0.837641	1.78e-10	5.34e-10
Thyroid	MYBL2	0.608866	3.71e-25	3.72e-24
Whole Blood	MYBL2	0.781252	2.55e-18	1.39e-17
Adipose - Subcutaneous	MYC	0.517814	2.73e-27	3.3e-26
Adipose - Visceral (Omentum)	MYC	0.597642	6.16e-21	4.21e-20
Adrenal - Gland	MYC	0.594592	2.58e-09	7.05e-09
Artery - Aorta	MYC	0.536797	1.16e-18	6.53e-18
Artery - Coronary	MYC	0.547779	1.35e-05	2.68e-05
Artery - Tibial	MYC	0.536995	4.55e-26	4.93e-25
Brain	MYC	0.769048	1.05e-24	1e-23
Breast - Mammary Tissue	MYC	0.63327	1.25e-23	1.08e-22
Cells - Transformed fibroblasts	MYC	0.646649	3.41e-28	4.49e-27
Colon - Sigmoid	MYC	0.586683	3.42e-19	2.02e-18
Colon - Transverse	MYC	0.553566	6.4e-18	3.39e-17
Esophagus - Gastroesophageal Junction	MYC	0.59242	1.73e-19	1.06e-18
Esophagus - Mucosa	MYC	0.631394	9.76e-32	1.76e-30
Esophagus - Muscularis	MYC	0.606883	1.35e-34	3.08e-33
Heart - Left Ventricle	MYC	0.592031	1.02e-12	3.61e-12
Kidney - Cortex	MYC	0.703063	8.21e-05	0.00015102
Liver	MYC	0.541818	1.72e-05	3.4e-05
Lung	MYC	0.599327	3.23e-29	4.65e-28
Muscle - Skeletal	MYC	0.533629	1.23e-21	8.92e-21
Ovary	MYC	0.806804	6.04e-09	1.6e-08
Pancreas	MYC	0.57629	1.45e-14	5.94e-14
Pituitary	MYC	0.652817	1.59e-27	1.95e-26
Prostate	MYC	0.541855	1.05e-09	2.96e-09
Skin - Not Sun Exposed (Suprapubic)	MYC	0.546393	1.88e-31	3.3e-30
Skin - Sun Exposed (Lower leg)	MYC	0.533953	1.28e-39	4.7e-38
Small Intestine - Terminal Ileum	MYC	0.705335	3.54e-07	8.1e-07
Spleen	MYC	0.523969	2.26e-12	7.86e-12
Stomach	MYC	0.561909	4.89e-12	1.65e-11
Thyroid	MYC	0.576552	9.09e-60	3.12e-57
Vagina	MYC	0.509825	0.0120257	0.0169875
Whole Blood	MYC	0.701686	2.5e-39	8.98e-38
Adipose - Subcutaneous	NFATC1	0.834465	2.96e-26	3.26e-25
Adipose - Visceral (Omentum)	NFATC1	0.810647	9.58e-15	3.97e-14
Adrenal - Gland	NFATC1	0.503187	0.00547944	0.00808608
Artery - Aorta	NFATC1	0.575644	4.78e-08	1.18e-07
Artery - Tibial	NFATC1	0.541146	2.49e-09	6.8e-09
Brain	NFATC1	1.39701	1.49e-09	4.15e-09
Breast - Mammary Tissue	NFATC1	0.784903	9.4e-14	3.61e-13
Cells - Transformed fibroblasts	NFATC1	0.529345	7.11e-07	1.59e-06
Colon - Sigmoid	NFATC1	0.69087	5.18e-10	1.49e-09
Colon - Transverse	NFATC1	0.703438	5.27e-11	1.65e-10
Esophagus - Gastroesophageal Junction	NFATC1	0.716637	1.04e-10	3.17e-10
Esophagus - Mucosa	NFATC1	0.635124	3.23e-11	1.03e-10
Esophagus - Muscularis	NFATC1	0.573806	1.29e-10	3.91e-10
Heart - Atrial Appendage	NFATC1	0.540641	6.65e-06	1.36e-05
Kidney - Cortex	NFATC1	0.991389	0.00095013	0.00153315
Liver	NFATC1	0.629138	0.00232243	0.00359525
Lung	NFATC1	0.890992	6.06e-24	5.35e-23
Muscle - Skeletal	NFATC1	0.581235	3.37e-09	9.11e-09
Nerve - Tibial	NFATC1	0.434368	1.24e-11	4.06e-11
Ovary	NFATC1	0.644505	0.00697752	0.0101779
Pituitary	NFATC1	0.626798	2.23e-09	6.1e-09
Prostate	NFATC1	0.926886	1.13e-11	3.7e-11
Skin - Not Sun Exposed (Suprapubic)	NFATC1	0.669155	1.64e-16	7.8e-16
Skin - Sun Exposed (Lower leg)	NFATC1	0.542966	2.37e-14	9.53e-14
Small Intestine - Terminal Ileum	NFATC1	0.885456	3.49e-05	6.66e-05
Spleen	NFATC1	0.792545	5.49e-12	1.84e-11
Stomach	NFATC1	0.886221	3.32e-12	1.13e-11
[truncated: 1,590 more rows]

## Sheet: Table S3
Table S3. Cancer GWAS summary statistics and its matched GTEx tissues and TCGA studies. Cancer GWAS Sample ID: Tag for the dataset; Cancer Description: detail information for the cancer; Population: Population ancestry of the subjects in the dataset; Cancer Type: brief cancer category names; Potentially relevant Tissues: biological relevant tissues of respect cancer type according to prior experi…
Cancer GWAS Sample ID	Cancer Description	Population	Cancer Type	Potentially relevant Tissues	Matched TCGA studies	Sample size (~n)	Source	PMID	URL	Genome Reference
CA01	Cancer code, self-reported: basal cell carcinoma	EUR	Basal cell carcinoma	Adipose_Subcutaneous,Adipose_Visceral_Omentum,Skin_Not_Sun_Exposed_Suprapubic,Skin_Sun_Exposed_Lower_leg,Whole_Blood		361141	UK Biobank-nealelab		wget https://broad-ukb-sumstats-us-east-1.s3.amazonaws.com/round2/additive-tsvs/20001_1061.gwas.imputed_v3.both_sexes.tsv.bgz -O 20001_1061.gwas.imputed_v3.both_sexes.tsv.bgz	hg38
CA02	Breast cancer	EUR	Breast	Adipose_Subcutaneous,Adipose_Visceral_Omentum,Breast_Mammary_Tissue,Ovary,Uterus,Vagina,Cells_Cultured_fibroblasts,Whole_Blood,Spleen,Cells_EBV-transformed_lymphocytes	BRCA	69626	GWAS Catalog	26414677	http://www.reprogen.org/Menopause_HapMap2_DayNG2015_18112015.txt.gz	hg38
CA03	Breast cancer	EUR	Breast	Adipose_Subcutaneous,Adipose_Visceral_Omentum,Breast_Mammary_Tissue,Ovary,Uterus,Vagina,Cells_Cultured_fibroblasts,Whole_Blood,Spleen,Cells_EBV-transformed_lymphocytes	BRCA	139274	GWAS Catalog	29059683	ftp://ftp.ebi.ac.uk/pub/databases/gwas/summary_statistics/MichailidouK_29059683_GCST004988	hg38
CA04	Breast cancer	EAS	Breast	Adipose_Subcutaneous,Adipose_Visceral_Omentum,Breast_Mammary_Tissue,Ovary,Uterus,Vagina,Cells_Cultured_fibroblasts,Whole_Blood,Spleen,Cells_EBV-transformed_lymphocytes	BRCA	95283	JENGER		http://jenger.riken.jp/102/	hg38
CA05	Malignant neoplasm of breast (all cancers excluded)	EUR	Breast	Adipose_Subcutaneous,Adipose_Visceral_Omentum,Breast_Mammary_Tissue,Ovary,Uterus,Vagina,Cells_Cultured_fibroblasts,Whole_Blood,Spleen,Cells_EBV-transformed_lymphocytes	BRCA	107722	FinnGen		https://storage.googleapis.com/finngen-public-data-r5/summary_stats/finngen_R5_C3_BREAST_EXALLC.gz	hg38
CA06	Malignant neoplasm of cervix uteri (all cancers excluded)	EUR	Cervical	Adipose_Subcutaneous,Adipose_Visceral_Omentum,Breast_Mammary_Tissue,Ovary,Uterus,Vagina,Whole_Blood	CESC	100969	FinnGen		https://storage.googleapis.com/finngen-public-data-r5/summary_stats/finngen_R5_C3_CERVIX_UTERI_EXALLC.gz	hg38
CA07	Colorectal cancer	EAS	Colorectal	Colon_Transverse,Colon_Sigmoid,Whole_Blood	COAD	202807	JENGER		http://jenger.riken.jp/49/	hg38
CA08	Malignant neoplasm of breast, HER2-negative (all cancers excluded)	EUR	Breast	Adipose_Subcutaneous,Adipose_Visceral_Omentum,Breast_Mammary_Tissue,Ovary,Uterus,Vagina,Cells_Cultured_fibroblasts,Whole_Blood,Spleen,Cells_EBV-transformed_lymphocytes	BRCA	106676	FinnGen		https://storage.googleapis.com/finngen-public-data-r5/summary_stats/finngen_R5_C3_BREAST_HER2NEG_EXALLC.gz	hg38
CA09	Colorectal cancer (all cancers excluded)	EUR	Colorectal	Colon_Transverse,Colon_Sigmoid,Whole_Blood	COAD	177028	FinnGen		https://storage.googleapis.com/finngen-public-data-r5/summary_stats/finngen_R5_C3_COLORECTAL_EXALLC.gz	hg38
CA10	Endometrial cancer	EUR	Female genital organs	Breast_Mammary_Tissue,Ovary,Uterus,Vagina,Whole_Blood,Adipose_Subcutaneous,Adipose_Visceral_Omentum		121885	NCBI	30093612	ftp://ftp.ebi.ac.uk/pub/databases/gwas/summary_statistics/O'MaraTA_30093612_GCST006464	hg38
CA11	Cancer code, self-reported: eye and/or adnexal cancer	EUR	Eye	Whole_Blood		361141	UK Biobank-nealelab		wget https://broad-ukb-sumstats-us-east-1.s3.amazonaws.com/round2/additive-tsvs/20001_1030.gwas.imputed_v3.both_sexes.tsv.bgz -O 20001_1030.gwas.imputed_v3.both_sexes.tsv.bgz	hg38
CA12	malignant neoplasm of female genital organs (all cancers excluded)	EUR	Female genital organs	Breast_Mammary_Tissue,Ovary,Uterus,Vagina,Whole_Blood,Adipose_Subcutaneous,Adipose_Visceral_Omentum		102986	FinnGen		https://storage.googleapis.com/finngen-public-data-r5/summary_stats/finngen_R5_C3_FEMALE_GENITAL_EXALLC.gz	hg38
CA13	Gastric cancer	EAS	Gastric	Stomach,Whole_Blood		202308	JENGER		http://jenger.riken.jp/61/	hg38
CA14	Cancer code, self-reported: liver/hepatocellular cancer	EUR	Liver	Liver,Whole_Blood	LIHC	361141	UK Biobank-nealelab		wget https://broad-ukb-sumstats-us-east-1.s3.amazonaws.com/round2/additive-tsvs/20001_1024.gwas.imputed_v3.both_sexes.tsv.bgz -O 20001_1024.gwas.imputed_v3.both_sexes.tsv.bgz	hg38
CA15	Lung cancer	EAS	Lung	Lung,Whole_Blood	LUAD, LUSC	212453	JENGER		http://jenger.riken.jp/75/	hg38
CA16	Doctor diagnosed lung cancer (not mesothelioma)	EUR	Lung	Lung,Whole_Blood	LUAD, LUSC	91787	UK Biobank-nealelab		wget https://broad-ukb-sumstats-us-east-1.s3.amazonaws.com/round2/additive-tsvs/22140.gwas.imputed_v3.both_sexes.tsv.bgz -O 22140.gwas.imputed_v3.both_sexes.tsv.bgz	hg38
CA17	Lung cancer and mesothelioma	EUR	Lung	Lung,Whole_Blood	LUAD, LUSC	361194	UK Biobank-nealelab		wget https://broad-ukb-sumstats-us-east-1.s3.amazonaws.com/round2/additive-tsvs/LUNG_CANCER_MESOT.gwas.imputed_v3.both_sexes.tsv.bgz -O LUNG_CANCER_MESOT.gwas.imputed_v3.both_sexes.tsv.bgz	hg38
CA18	Lung cancer and mesothelioma	EUR	Lung	Lung,Whole_Blood	LUAD, LUSC	361194	UK Biobank-nealelab		wget https://broad-ukb-sumstats-us-east-1.s3.amazonaws.com/round2/additive-tsvs/LUNG_CANCER.gwas.imputed_v3.both_sexes.tsv.bgz -O LUNG_CANCER.gwas.imputed_v3.both_sexes.tsv.bgz	hg38
CA19	Illnesses of father: Lung cancer	EUR	Lung	Lung,Whole_Blood	LUAD, LUSC	314072	UK Biobank-nealelab		wget https://broad-ukb-sumstats-us-east-1.s3.amazonaws.com/round2/additive-tsvs/20107_3.gwas.imputed_v3.both_sexes.v2.tsv.bgz -O 20107_3.gwas.imputed_v3.both_sexes.v2.tsv.bgz	hg38
CA20	Illnesses of mother: Lung cancer	EUR	Lung	Lung,Whole_Blood	LUAD, LUSC	330689	UK Biobank-nealelab		wget https://broad-ukb-sumstats-us-east-1.s3.amazonaws.com/round2/additive-tsvs/20110_3.gwas.imputed_v3.both_sexes.v2.tsv.bgz -O 20110_3.gwas.imputed_v3.both_sexes.v2.tsv.bgz	hg38
CA21	Malignant neoplasm of breast, HER-positive (all cancers excluded)	EUR	Breast	Adipose_Subcutaneous,Adipose_Visceral_Omentum,Breast_Mammary_Tissue,Ovary,Uterus,Vagina,Cells_Cultured_fibroblasts,Whole_Blood,Spleen,Cells_EBV-transformed_lymphocytes	BRCA	103530	FinnGen		https://storage.googleapis.com/finngen-public-data-r5/summary_stats/finngen_R5_C3_BREAST_HERPLUS_EXALLC.gz	hg38
CA22	Non-small cell lung cancer (all cancers excluded)	EUR	Lung	Lung,Whole_Blood	LUAD	175633	FinnGen		https://storage.googleapis.com/finngen-public-data-r5/summary_stats/finngen_R5_C3_LUNG_NONSMALL_EXALLC.gz	hg38
CA23	Malignant neoplasm of breast, HER-negative (all cancers excluded)	EUR	Breast	Adipose_Subcutaneous,Adipose_Visceral_Omentum,Breast_Mammary_Tissue,Ovary,Uterus,Vagina,Cells_Cultured_fibroblasts,Whole_Blood,Spleen,Cells_EBV-transformed_lymphocytes	BRCA	102359	FinnGen		https://storage.googleapis.com/finngen-public-data-r5/summary_stats/finngen_R5_C3_BREAST_HERNEG_EXALLC.gz	hg38
CA24	Malignant neoplasm of bronchus and lung (all cancers excluded)	EUR	Lung	Lung,Whole_Blood	LUAD	175674	FinnGen		https://storage.googleapis.com/finngen-public-data-r5/summary_stats/finngen_R5_C3_BRONCHUS_LUNG_EXALLC.gz	hg38
CA25	Cancer code, self-reported: hodgkins lymphoma / hodgkins disease	EUR	Lymphoma	Cells_EBV-transformed_lymphocytes,Whole_Blood	DLBC	361141	UK Biobank-nealelab		wget https://broad-ukb-sumstats-us-east-1.s3.amazonaws.com/round2/additive-tsvs/20001_1052.gwas.imputed_v3.both_sexes.tsv.bgz -O 20001_1052.gwas.imputed_v3.both_sexes.tsv.bgz	hg38
CA26	Cancer code, self-reported: chronic lymphocytic	EUR	Lymphoma	Cells_EBV-transformed_lymphocytes,Whole_Blood	DLBC	361141	UK Biobank-nealelab		wget https://broad-ukb-sumstats-us-east-1.s3.amazonaws.com/round2/additive-tsvs/20001_1055.gwas.imputed_v3.both_sexes.tsv.bgz -O 20001_1055.gwas.imputed_v3.both_sexes.tsv.bgz	hg38
CA27	Follicular lymphoma (all cancers excluded)	EUR	Lymphoma	Cells_EBV-transformed_lymphocytes,Whole_Blood	DLBC	181278	FinnGen		https://storage.googleapis.com/finngen-public-data-r5/summary_stats/finngen_R5_CD2_FOLLICULAR_LYMPHOMA_EXALLC.gz	hg38
CA28	Primary_lymphoid and hematopoietic malignant neoplasms (all cancers excluded)	EUR	Lymphoma	Cells_EBV-transformed_lymphocytes,Whole_Blood	DLBC	184293	FinnGen		https://storage.googleapis.com/finngen-public-data-r5/summary_stats/finngen_R5_CD2_PRIMARY_LYMPHOID_HEMATOPOIETIC_EXALLC.gz	hg38
CA29	malignant neoplasm of male genital organs (all cancers excluded)	EUR	Male genital organs	Prostate,Testis,Whole_Blood,Adipose_Subcutaneous,Adipose_Visceral_Omentum		81227	FinnGen		https://storage.googleapis.com/finngen-public-data-r5/summary_stats/finngen_R5_C3_MALE_GENITAL_EXALLC.gz	hg38
CA30	Cancer code, self-reported: malignant melanoma	EUR	Melanoma	Skin_Not_Sun_Exposed_Suprapubic,Skin_Sun_Exposed_Lower_leg,Whole_Blood,Adipose_Subcutaneous,Adipose_Visceral_Omentum	UVM	361141	UK Biobank-nealelab		wget https://broad-ukb-sumstats-us-east-1.s3.amazonaws.com/round2/additive-tsvs/20001_1059.gwas.imputed_v3.both_sexes.tsv.bgz -O 20001_1059.gwas.imputed_v3.both_sexes.tsv.bgz	hg38
CA31	Cancer code, self-reported: multiple myeloma	EUR	Myeloma	Cells_EBV-transformed_lymphocytes,Whole_Blood		361141	UK Biobank-nealelab		wget https://broad-ukb-sumstats-us-east-1.s3.amazonaws.com/round2/additive-tsvs/20001_1050.gwas.imputed_v3.both_sexes.tsv.bgz -O 20001_1050.gwas.imputed_v3.both_sexes.tsv.bgz	hg38
CA32	Invasive epithelial ovarian cancer	EUR	Ovarian	Breast_Mammary_Tissue,Ovary,Uterus,Vagina,Whole_Blood	OV	63347	GWAS Catalog	28346442	ftp://ftp.ebi.ac.uk/pub/databases/gwas/summary_statistics/PhelanCM_28346442_GCST004415	hg38
CA33	Cancer code, self-reported: ovarian cancer	EUR	Ovarian	Breast_Mammary_Tissue,Ovary,Uterus,Vagina,Whole_Blood	OV	194153	UK Biobank-nealelab		wget https://broad-ukb-sumstats-us-east-1.s3.amazonaws.com/round2/additive-tsvs/20001_1039.gwas.imputed_v3.female.tsv.bgz -O 20001_1039.gwas.imputed_v3.female.tsv.bgz	hg38
CA34	Pancreatic cancer	EAS	Pancreatic	Pancreas,Whole_Blood	PAAD	196187	JENGER		http://jenger.riken.jp/82/	hg38
CA35	Prostate cancer	EUR	Prostate	Prostate,Whole_Blood,Testis,Adipose_Subcutaneous,Adipose_Visceral_Omentum	PRAD	140254	GWAS Catalog	29892016	ftp://ftp.ebi.ac.uk/pub/databases/gwas/summary_statistics/SchumacherFR_29892016_GCST006085	hg38
CA36	Prostate cancer	EAS	Prostate	Prostate,Whole_Blood,Testis,Adipose_Subcutaneous,Adipose_Visceral_Omentum	PRAD	109347	JENGER		http://jenger.riken.jp/90/	hg38
CA37	Malignant neoplasm of prostate (all cancers excluded)	EUR	Prostate	Prostate,Whole_Blood,Testis,Adipose_Subcutaneous,Adipose_Visceral_Omentum	PRAD	80996	FinnGen		https://storage.googleapis.com/finngen-public-data-r5/summary_stats/finngen_R5_C3_PROSTATE_EXALLC.gz	hg38
CA38	Cancer code, self-reported: skin cancer	EUR	Skin	Skin_Not_Sun_Exposed_Suprapubic,Skin_Sun_Exposed_Lower_leg,Whole_Blood,Adipose_Subcutaneous,Adipose_Visceral_Omentum	SKCM	361141	UK Biobank-nealelab		wget https://broad-ukb-sumstats-us-east-1.s3.amazonaws.com/round2/additive-tsvs/20001_1003.gwas.imputed_v3.both_sexes.tsv.bgz -O 20001_1003.gwas.imputed_v3.both_sexes.tsv.bgz	hg38
CA39	Malignant neoplasm of skin (all cancers excluded)	EUR	Skin	Skin_Not_Sun_Exposed_Suprapubic,Skin_Sun_Exposed_Lower_leg,Whole_Blood,Adipose_Subcutaneous,Adipose_Visceral_Omentum	SKCM	184390	FinnGen		https://storage.googleapis.com/finngen-public-data-r5/summary_stats/finngen_R5_C3_SKIN_EXALLC.gz	hg38
CA40	Carcinoma in situ of skin (all cancers excluded)	EUR	Skin	Skin_Not_Sun_Exposed_Suprapubic,Skin_Sun_Exposed_Lower_leg,Whole_Blood,Adipose_Subcutaneous,Adipose_Visceral_Omentum	SKCM	181624	FinnGen		https://storage.googleapis.com/finngen-public-data-r5/summary_stats/finngen_R5_CD2_INSITU_SKIN_EXALLC.gz	hg38
CA41	Carcinoma in situ of skin of other and unspecified parts of face (all cancers excluded)	EUR	Skin	Skin_Not_Sun_Exposed_Suprapubic,Skin_Sun_Exposed_Lower_leg,Whole_Blood,Adipose_Subcutaneous,Adipose_Visceral_Omentum	SKCM	181238	FinnGen		https://storage.googleapis.com/finngen-public-data-r5/summary_stats/finngen_R5_CD2_INSITU_SKIN_FACE_EXALLC.gz	hg38
CA42	Cancer code, self-reported: stomach cancer	EUR	Gastric	Stomach,Whole_Blood		361141	UK Biobank-nealelab		wget https://broad-ukb-sumstats-us-east-1.s3.amazonaws.com/round2/additive-tsvs/20001_1018.gwas.imputed_v3.both_sexes.tsv.bgz -O 20001_1018.gwas.imputed_v3.both_sexes.tsv.bgz	hg38
CA43	Malignant neoplasm of stomach (all cancers excluded)	EUR	Gastric	Stomach,Whole_Blood		174639	FinnGen		https://storage.googleapis.com/finngen-public-data-r5/summary_stats/finngen_R5_C3_STOMACH_EXALLC.gz	hg38
CA44	Cancer code, self-reported: testicular cancer	EUR	Male genital organs	Prostate,Testis,Whole_Blood,Adipose_Subcutaneous,Adipose_Visceral_Omentum		166988	UK Biobank-nealelab		wget https://broad-ukb-sumstats-us-east-1.s3.amazonaws.com/round2/additive-tsvs/20001_1045.gwas.imputed_v3.male.tsv.bgz -O 20001_1045.gwas.imputed_v3.male.tsv.bgz	hg38
CA45	Malignant neoplasm of thyroid gland (all cancers excluded)	EUR	Thyroid	Thyroid,Whole_Blood	THCA	174995	FinnGen		https://storage.googleapis.com/finngen-public-data-r5/summary_stats/finngen_R5_C3_THYROID_GLAND_EXALLC.gz	hg38
CA46	Leiomyoma of uterus (all cancers excluded)	EUR	Female genital organs	Breast_Mammary_Tissue,Ovary,Uterus,Vagina,Whole_Blood,Adipose_Subcutaneous,Adipose_Visceral_Omentum		107042	FinnGen		https://storage.googleapis.com/finngen-public-data-r5/summary_stats/finngen_R5_CD2_BENIGN_LEIOMYOMA_UTERI_EXALLC.gz	hg38
CA47	Breast cancer	EUR	Breast	Adipose_Subcutaneous,Adipose_Visceral_Omentum,Breast_Mammary_Tissue,Ovary,Uterus,Vagina,Whole_Blood	BRCA	428231	GWAS Catalog	32887889	http://ftp.ebi.ac.uk/pub/databases/gwas/summary_statistics/GCST90011001-GCST90012000/GCST90011804	hg38
CA48	Esophageal or stomach cancer	EUR	Esophageal	Esophagus_Gastroesophageal_Junction,Esophagus_Mucosa,Esophagus_Muscularis,Whole_Blood	ESCA	411441	GWAS Catalog	32887889	http://ftp.ebi.ac.uk/pub/databases/gwas/summary_statistics/GCST90011001-GCST90012000/GCST90011807	hg38
CA49	Prostate cancer	EUR	Prostate	Prostate,Whole_Blood,Testis,Adipose_Subcutaneous,Adipose_Visceral_Omentum	PRAD	421142	GWAS Catalog	32887889	http://ftp.ebi.ac.uk/pub/databases/gwas/summary_statistics/GCST90011001-GCST90012000/GCST90011808	hg38
CA50	Colorectal cancer	EUR	Colorectal	Colon_Transverse,Colon_Sigmoid,Whole_Blood	COAD	414143	GWAS Catalog	32887889	http://ftp.ebi.ac.uk/pub/databases/gwas/summary_statistics/GCST90011001-GCST90012000/GCST90011811	hg38
CA51	Lymphocytic leukemia	EUR	Leukemia	Cells_EBV-transformed_lymphocytes,Whole_Blood	LAML	411202	GWAS Catalog	32887889	http://ftp.ebi.ac.uk/pub/databases/gwas/summary_statistics/GCST90011001-GCST90012000/GCST90011814	hg38
CA52	Cervical cancer	EUR	Cervical	Adipose_Subcutaneous,Adipose_Visceral_Omentum,Breast_Mammary_Tissue,Ovary,Uterus,Vagina,Whole_Blood	CESC	416913	GWAS Catalog	32887889	http://ftp.ebi.ac.uk/pub/databases/gwas/summary_statistics/GCST90011001-GCST90012000/GCST90011816	hg38
CA53	Kidney cancer	EUR	Kidney	Kidney_Cortex,Whole_Blood	KICH, KIRC,KIRP	411688	GWAS Catalog	32887889	http://ftp.ebi.ac.uk/pub/databases/gwas/summary_statistics/GCST90011001-GCST90012000/GCST90011818	hg38
CA54	Non-Hodgkin's lymphoma	EUR	Lymphoma	Cells_EBV-transformed_lymphocytes,Whole_Blood	DLBC	412750	GWAS Catalog	32887889	http://ftp.ebi.ac.uk/pub/databases/gwas/summary_statistics/GCST90011001-GCST90012000/GCST90011819	hg38
CA55	Cancer code, self-reported: primary bone cancer	EUR	Bone	Whole_Blood		361141	UK Biobank-nealelab		wget https://broad-ukb-sumstats-us-east-1.s3.amazonaws.com/round2/additive-tsvs/20001_1063.gwas.imputed_v3.both_sexes.tsv.bgz -O 20001_1063.gwas.imputed_v3.both_sexes.tsv.bgz	hg38
CA56	Cancer code, self-reported: rectal cancer	EUR	Rectal	Whole_Blood	READ	361141	UK Biobank-nealelab		wget https://broad-ukb-sumstats-us-east-1.s3.amazonaws.com/round2/additive-tsvs/20001_1063.gwas.imputed_v3.both_sexes.tsv.bgz -O 20001_1063.gwas.imputed_v3.both_sexes.tsv.bgz	hg38
CA57	Cancer code, self-reported: tongue cancer	EUR	Oral	Whole_Blood		361141	UK Biobank-nealelab		wget https://broad-ukb-sumstats-us-east-1.s3.amazonaws.com/round2/additive-tsvs/20001_1063.gwas.imputed_v3.both_sexes.tsv.bgz -O 20001_1063.gwas.imputed_v3.both_sexes.tsv.bgz	hg38
Abbreviation EAS, East Asian; EUR, European. AMR: American. LAML:Acute Myeloid Leukemia; BRCA:Breast invasive carcinoma;CESC:Cervical squamous cell carcinoma and endocervical adenocarcinoma; COAD:Colon adenocarcinoma; ESCA:Esophageal carcinoma; KICH:Kidney Chromophobe; KIRC:Kidney renal clear cell carcinoma; KIRP:Kidney renal papillary cell carcinoma; LIHC:Liver hepatocellular carcinoma; LUAD:Lun…

## Sheet: Table S4
Table S4. The SMR analyses of the eRNA-QTLs and GWAS hits for different cancer types.Columns are eRNA, Cancer GWAS Sample ID, effect size from SMR (Beta), Se from SMR (Se), p-value from SMR (p_SMR), p-value from HEIDI (HEterogeneity In Depedent Instruments) test (p_HEIDI).
eRNA	Cancer GWAS Sample ID	Beta	Se	p_SMR	p_HEIDI
15:78408216-78414216	Lung-CA17	-0.00156018	0.000412774	0.000156989	0.172543
15:78408216-78414216	Lung-CA18	-0.00156018	0.000412774	0.000156989	0.172543
17:43329014-43335014	Breast-CA02	-0.15157	0.0352127	1.67437e-05	0.328514
17:43329014-43335014	Prostate-CA36	0.0967618	0.0290363	0.000860876	0.0938034
17:43329741-43335741	Breast-CA02	-0.152291	0.037033	3.91713e-05	0.57783
17:43329741-43335741	Prostate-CA36	0.0957246	0.0286264	0.000826025	0.0792329
1:46328090-46334090	Breast-CA47	0.0953568	0.0282117	0.000724734	0.0575413
22:43016384-43022384	Prostate-CA49	0.0884837	0.0262702	0.000756558	0.0644636
5:142233504-142239504	Leukemia-CA51	-0.16959	0.0505891	0.000801401	0.162393
ENSR00000008856	Lung-CA17	-0.00118123	0.000357318	0.000946985	0.0806941
ENSR00000008856	Lung-CA18	-0.00118123	0.000357318	0.000946985	0.0806941
ENSR00000013459	Prostate-CA49	-0.092673	0.0274906	0.000748739	0.970152
ENSR00000013460	Prostate-CA49	-0.0921993	0.0273054	0.000733886	0.939636
ENSR00000013476	Prostate-CA49	0.171406	0.0506724	0.000717967	0.644859
ENSR00000013481	Prostate-CA49	0.150254	0.0438699	0.00061481	0.661934
ENSR00000013482	Prostate-CA49	0.0776821	0.0228101	0.000660198	0.717664
ENSR00000013483	Prostate-CA49	0.0783566	0.0230967	0.000692449	0.441741
ENSR00000013997	Prostate-CA49	-0.109821	0.0305324	0.000322074	0.143941
ENSR00000018659	Lung-CA19	-0.00617788	0.00178368	0.00053309	0.0575901
ENSR00000018660	Lung-CA19	-0.00412814	0.00122786	0.000773647	0.0662169
ENSR00000018664	Prostate-CA49	0.113545	0.0330861	0.000599571	0.0575179
ENSR00000038353	Breast-CA02	-0.395853	0.093264	2.19144e-05	0.373116
ENSR00000045690	Lymphoma-CA54	-0.396389	0.101726	9.75405e-05	0.0893548
ENSR00000073569	Lung-CA19	0.00382681	0.00114567	0.000837028	0.405419
ENSR00000079724	Lung-CA17	-0.00175936	0.00048408	0.000278591	0.208099
ENSR00000079724	Lung-CA18	-0.00175936	0.00048408	0.000278591	0.208099
ENSR00000079724	Lung-CA20	-0.00602561	0.00145385	3.40421e-05	0.0899175
ENSR00000079735	Lung-CA17	0.00161247	0.000446882	0.00030826	0.119543
ENSR00000079735	Lung-CA18	0.00161247	0.000446882	0.00030826	0.119543
ENSR00000079735	Lung-CA19	0.00850232	0.00203712	2.99685e-05	0.212238
ENSR00000079735	Lung-CA20	-0.00305272	0.000723825	2.47048e-05	0.0853974
ENSR00000079736	Lung-CA17	-0.00117849	0.000329478	0.000347774	0.266412
ENSR00000079736	Lung-CA18	-0.00117849	0.000329478	0.000347774	0.266412
ENSR00000079737	Lung-CA17	-0.00116483	0.000324303	0.000328398	0.195624
ENSR00000079737	Lung-CA18	-0.00116483	0.000324303	0.000328398	0.195624
ENSR00000079738	Lung-CA17	0.00168902	0.000501602	0.000759202	0.570452
ENSR00000079738	Lung-CA18	0.00168902	0.000501602	0.000759202	0.570452
ENSR00000079738	Lung-CA19	0.00912738	0.00235094	0.000103417	0.572888
ENSR00000079738	Lung-CA20	0.00561511	0.00151059	0.000201465	0.906765
ENSR00000079745	Lung-CA17	0.00155538	0.000416508	0.000188215	0.0647256
ENSR00000079745	Lung-CA18	0.00155538	0.000416508	0.000188215	0.0647256
ENSR00000094547	Prostate-CA36	0.108446	0.0326643	0.000900137	0.329686
ENSR00000094548	Breast-CA02	-0.26545	0.059495	8.13055e-06	0.294514
ENSR00000094548	Prostate-CA36	0.0942764	0.0274607	0.000596641	0.432652
ENSR00000094549	Prostate-CA36	0.0942483	0.0274501	0.000595963	0.60372
ENSR00000094551	Breast-CA02	-0.154002	0.037492	3.99785e-05	0.759553
ENSR00000094551	Prostate-CA36	0.162412	0.0480797	0.000730239	0.18124
ENSR00000094552	Breast-CA02	-0.166812	0.0410342	4.79925e-05	0.324563
ENSR00000094552	Prostate-CA36	0.145751	0.0428988	0.000679893	0.256329
ENSR00000095076	Breast-CA47	-0.0796068	0.0186864	2.04295e-05	0.245119
ENSR00000098071	Lymphoma-CA54	-0.205423	0.0620591	0.000932584	0.0924795
ENSR00000098072	Lymphoma-CA54	-0.192193	0.0578443	0.000891871	0.138814
ENSR00000098073	Lymphoma-CA54	-0.160476	0.0485897	0.000957641	0.693879
ENSR00000099595	Cervical-CA52	0.106802	0.0319616	0.000833099	0.205012
ENSR00000099623	Cervical-CA52	-0.178874	0.0537374	0.000872597	0.917905
ENSR00000099624	Cervical-CA52	-0.152253	0.0444514	0.00061446	0.814272
ENSR00000113494	Lymphoma-CA26	-0.000289175	8.29151e-05	0.000487376	0.14664
ENSR00000113520	Lymphoma-CA26	-0.000315405	9.15089e-05	0.000567454	0.555439
ENSR00000113521	Lymphoma-CA26	-0.000325252	9.48017e-05	0.00060165	0.171667
ENSR00000116039	Prostate-CA49	-0.133256	0.0395234	0.000747434	0.412295
ENSR00000118179	Esophageal-CA48	-0.266287	0.0804978	0.000939615	0.11883
ENSR00000119580	Prostate-CA49	0.152323	0.0461658	0.000968694	0.123873
ENSR00000132691	Prostate-CA49	-0.208982	0.0547614	0.000135505	0.619819
ENSR00000137456	Colorectal-CA07	-0.164857	0.0498332	0.000939036	0.133318
ENSR00000137459	Colorectal-CA07	-0.0887247	0.0221426	6.15051e-05	0.0567551
ENSR00000139433	Colorectal-CA07	0.25018	0.0692077	0.000300448	0.0927438
ENSR00000143410	Skin-CA38	0.0011983	0.000342594	0.000469216	0.0950905
ENSR00000145685	Ovarian-CA33	-0.000963886	0.000292358	0.000977443	0.978797
ENSR00000146253	Breast-CA04	0.127672	0.0360778	0.000401951	0.934574
ENSR00000146253	Breast-CA47	-0.0952743	0.0285813	0.000857778	0.442205
ENSR00000146542	Breast-CA47	0.146151	0.0359653	4.83107e-05	0.0619087
ENSR00000146543	Breast-CA47	0.248413	0.0525248	2.25148e-06	0.112256
ENSR00000155195	Melanoma-CA30	-0.00217795	0.000658379	0.000939481	0.0672347
ENSR00000189046	Colorectal-CA07	-0.0720902	0.0217001	0.000893396	0.323945
ENSR00000195015	Kidney-CA53	0.22868	0.0691967	0.000950529	0.382682
ENSR00000195349	Prostate-CA49	-0.0684748	0.0196843	0.000503956	0.0808481
ENSR00000195378	Cervical-CA52	0.115036	0.0320147	0.000326603	0.0562012
ENSR00000195378	Prostate-CA49	0.063658	0.0190211	0.000817775	0.090985
ENSR00000195476	Cervical-CA52	0.206946	0.0594404	0.000498482	0.217479
ENSR00000195488	Lung-CA19	-0.00576476	0.00138541	3.16795e-05	0.614172
ENSR00000195488	Lymphoma-CA54	0.179437	0.0434756	3.67047e-05	0.215172
ENSR00000195559	Cervical-CA52	-0.147002	0.0421281	0.000484092	0.139044
ENSR00000211906	Colorectal-CA07	0.131663	0.0376116	0.000464232	0.0772554
ENSR00000229128	Breast-CA47	0.0544503	0.0151234	0.000317726	0.741993
ENSR00000229129	Breast-CA47	0.117538	0.0352807	0.00086381	0.119239
ENSR00000229130	Breast-CA47	0.0907489	0.0261474	0.000519163	0.882851
ENSR00000229131	Breast-CA47	0.117108	0.035194	0.000876239	0.98669
ENSR00000252626	Lung-CA17	-0.00118933	0.000360176	0.000959675	0.0803768
ENSR00000252626	Lung-CA18	-0.00118933	0.000360176	0.000959675	0.0803768
ENSR00000254385	Prostate-CA49	0.167649	0.0491362	0.000645055	0.685634
ENSR00000254386	Prostate-CA49	0.147138	0.0433471	0.000687756	0.598292
ENSR00000254596	Prostate-CA49	-0.109508	0.0304085	0.000316727	0.138154
ENSR00000254597	Prostate-CA49	-0.114695	0.0324951	0.000416148	0.172024
ENSR00000254841	Ovarian-CA33	0.00161906	0.000485365	0.000850686	0.987953
ENSR00000256319	Prostate-CA49	0.158823	0.04759	0.000845906	0.301226
ENSR00000263396	Breast-CA02	-0.222438	0.0518822	1.80802e-05	0.0843068
ENSR00000264468	Breast-CA47	0.0578003	0.0171942	0.000774892	0.0659555
ENSR00000264469	Breast-CA47	0.0767275	0.0232078	0.000946015	0.0691427
ENSR00000274457	Prostate-CA49	-0.14202	0.0414937	0.000620062	0.0932407
ENSR00000283458	Breast-CA02	-0.207462	0.0474523	1.231e-05	0.209847
ENSR00000283459	Prostate-CA36	0.126807	0.0356115	0.000369659	0.641769
ENSR00000283460	Breast-CA02	-0.156909	0.0336557	3.12897e-06	0.0998432
ENSR00000283460	Prostate-CA36	0.110921	0.0327461	0.000705824	0.24338
ENSR00000284384	Lymphoma-CA54	-0.238698	0.0723796	0.000974216	0.186715
ENSR00000289957	Lymphoma-CA26	-0.000288852	8.2811e-05	0.000486483	0.147121
ENSR00000290654	Prostate-CA49	-0.108429	0.0319641	0.00069333	0.195623
ENSR00000295986	Breast-CA47	0.108536	0.0299472	0.000289814	0.135216
ENSR00000302173	Colorectal-CA50	-0.122695	0.0367424	0.00083983	0.306181
ENSR00000313236	Liver-CA14	0.000237513	7.19405e-05	0.000961602	0.753596
ENSR00000313237	Liver-CA14	0.000179241	5.42413e-05	0.000951428	0.502604
ENSR00000317937	Colorectal-CA07	0.0608192	0.0184405	0.000973317	0.237694
ENSR00000320167	Prostate-CA49	0.0639254	0.0191165	0.000825845	0.0913773
ENSR00000320168	Prostate-CA49	0.0632873	0.0188891	0.000806726	0.089183
ENSR00000320215	Lymphoma-CA54	0.190211	0.0472002	5.58045e-05	0.312682
ENSR00000320308	Cervical-CA52	0.224245	0.0575125	9.65659e-05	0.711575
ENSR00000320308	Prostate-CA49	0.0941993	0.0277314	0.000681682	0.0738768
ENSR00000320402	Prostate-CA36	-0.0658726	0.0196893	0.000821035	0.0573442
ENSR00000332309	Skin-CA38	-0.000659909	0.000180577	0.000257737	0.748372
ENSR00000337215	Breast-CA47	-0.127713	0.0376386	0.000690978	0.75184

## Sheet: Table S5
Table S5. Significant eRNA-QTLs that were colocalized with cancer GWAS risk loci. PPH0 indicates the null model of no association. PPH1 and PPH2 indicate the probability that causal variants are either associated with disease signals only or with eRNA-QTL only, respectively. PPH3 indicates the probability that the genetic effects of disease signals and eRNA-QTLs are independent. PPH4 indicates th…
eRNA	Cancer GWAS Sample ID	PPH0	PPH1	PPH2	PPH3	PPH4	Tissue
ENSR00000094507	Breast-CA02	8.2408e-07	5.50138e-07	0.101168	0.0667051	0.832126	Esophagus - Mucosa
16:9140285-9146285	Breast-CA02	0.00208986	0.000211701	0.10014	0.00925585	0.888302	Liver
ENSR00000094507	Breast-CA02	7.15296e-08	6.04778e-07	0.00878127	0.0733272	0.917891	Nerve - Tibial
ENSR00000278915	Breast-CA02	1.07481e-14	4.27719e-15	0.100208	0.0390168	0.860775	Heart - Left Ventricle
16:9140285-9146285	Breast-CA02	0.000972586	0.000274101	0.0466029	0.012194	0.939956	Skin - Not Sun Exposed (Suprapubic)
ENSR00000083070	Breast-CA02	0.000400386	0.000155609	0.0205786	0.00702597	0.971839	Skin - Not Sun Exposed (Suprapubic)
ENSR00000279603	Breast-CA02	0.000750572	0.000162932	0.0385754	0.00742073	0.95309	Skin - Not Sun Exposed (Suprapubic)
ENSR00000023881	Breast-CA02	0.00494578	0.000467904	0.205616	0.0186824	0.770288	Brain - Cortex
15:40959298-40965298	Breast-CA02	6.69106e-07	1.60413e-06	0.0115025	0.0266145	0.961881	Muscle - Skeletal
ENSR00000094507	Breast-CA02	2.09126e-10	5.78967e-07	2.56732e-05	0.0701466	0.929827	Muscle - Skeletal
16:9140285-9146285	Breast-CA02	0.000784199	0.000685691	0.0402774	0.034294	0.923959	Colon - Transverse
ENSR00000083070	Breast-CA02	0.00309451	0.00129626	0.159049	0.0658534	0.770707	Colon - Transverse
ENSR00000279603	Breast-CA02	0.0040184	0.0013498	0.172933	0.0573245	0.764375	Colon - Transverse
16:9140285-9146285	Breast-CA02	0.000313761	0.000177108	0.0150344	0.00750945	0.976965	Artery - Tibial
ENSR00000023881	Breast-CA02	0.00311665	0.000880594	0.132056	0.0364844	0.827462	Artery - Tibial
ENSR00000258021	Breast-CA02	0.00348637	0.000898251	0.147722	0.0372494	0.810644	Artery - Tibial
ENSR00000083068	Breast-CA02	0.0285694	0.00164559	0.0988885	0.00482989	0.866067	Brain - Putamen (basal ganglia)
16:9140285-9146285	Breast-CA02	0.000488609	0.000209735	0.0251108	0.0098144	0.964376	Lung
16:9140285-9146285	Breast-CA02	4.38541e-05	0.000213247	0.0021014	0.00922998	0.988412	Whole Blood
ENSR00000083067	Breast-CA02	0.00464722	0.000311126	0.221448	0.0140662	0.759527	Whole Blood
ENSR00000094507	Breast-CA02	3.78999e-07	5.59623e-07	0.0465276	0.067816	0.885655	Whole Blood
ENSR00000094507	Breast-CA02	6.63349e-18	6.08221e-07	8.14356e-13	0.0737415	0.926258	Testis
ENSR00000289209	Breast-CA02	0.0167235	0.000256335	0.191362	0.00214366	0.789514	Testis
ENSR00000083067	Breast-CA02	0.00441345	0.000216195	0.225571	0.0102902	0.759509	Adipose - Subcutaneous
ENSR00000083070	Breast-CA02	0.000325858	0.000249535	0.0167483	0.0118547	0.970822	Adipose - Subcutaneous
ENSR00000094507	Breast-CA02	9.46852e-07	5.75538e-07	0.116239	0.0698414	0.813918	Adipose - Subcutaneous
ENSR00000279603	Breast-CA02	0.000165756	0.000281091	0.00851947	0.0134699	0.977564	Adipose - Subcutaneous
ENSR00000083070	Breast-CA02	6.20491e-05	0.00116143	0.00318922	0.0587586	0.936829	Skin - Sun Exposed (Lower leg)
ENSR00000094507	Breast-CA02	6.5845e-07	5.89435e-07	0.0808341	0.0715139	0.847651	Skin - Sun Exposed (Lower leg)
ENSR00000176967	Breast-CA02	0.000806585	0.000610676	0.114915	0.0862064	0.797461	Skin - Sun Exposed (Lower leg)
ENSR00000279603	Breast-CA02	4.71044e-05	0.00108091	0.0024211	0.0546153	0.941836	Skin - Sun Exposed (Lower leg)
ENSR00000075581	Breast-CA02	0.00157078	0.000377143	0.138636	0.0324594	0.826956	Stomach
ENSR00000279603	Breast-CA02	0.00353298	0.0011318	0.181585	0.0574147	0.756336	Stomach
15:40969566-40975566	Breast-CA02	1.15126e-05	2.38673e-06	0.198599	0.0404115	0.760975	Artery - Aorta
ENSR00000075593	Breast-CA02	1.36478e-06	2.2871e-06	0.0224991	0.0367633	0.940734	Artery - Aorta
ENSR00000075594	Breast-CA02	3.22367e-06	2.34741e-06	0.0556253	0.0396004	0.904769	Artery - Aorta
ENSR00000199262	Breast-CA03	1.35207e-05	2.39003e-05	0.0483272	0.0845601	0.867075	Stomach
ENSR00000321661	Breast-CA03	4.55718e-05	1.63304e-05	0.16293	0.0576057	0.779402	Stomach
ENSR00000147283	Breast-CA03	0.0362116	0.0169701	0.0888198	0.0408071	0.817191	Adipose - Subcutaneous
ENSR00000147284	Breast-CA03	0.000629124	0.00882878	0.00223161	0.0303593	0.957951	Adipose - Subcutaneous
ENSR00000199262	Breast-CA03	1.07029e-06	1.64884e-05	0.00382698	0.0580184	0.938137	Adipose - Subcutaneous
ENSR00000223447	Breast-CA03	2.3167e-24	1.64178e-17	1.80166e-09	0.0117796	0.98822	Adipose - Subcutaneous
ENSR00000223448	Breast-CA03	1.11941e-23	1.74474e-17	8.7055e-09	0.0125811	0.987419	Adipose - Subcutaneous
ENSR00000239386	Breast-CA03	4.72423e-13	1.15073e-13	0.11353	0.026794	0.859676	Adipose - Subcutaneous
ENSR00000302129	Breast-CA03	0.0019164	0.0106996	0.00968221	0.053133	0.924569	Adipose - Subcutaneous
ENSR00000321662	Breast-CA03	7.40356e-06	2.24171e-05	0.0264719	0.0792594	0.894239	Adipose - Subcutaneous
ENSR00000330685	Breast-CA03	1.08445e-23	1.7273e-17	8.4336e-09	0.0124454	0.987555	Adipose - Subcutaneous
ENSR00000146541	Breast-CA03	4.12672e-20	1.7489e-20	0.0882564	0.0365279	0.875216	Artery - Aorta
ENSR00000146542	Breast-CA03	7.38352e-20	1.00232e-20	0.157908	0.0206147	0.821477	Artery - Aorta
ENSR00000146543	Breast-CA03	8.9177e-20	1.03667e-20	0.190719	0.0213829	0.787898	Artery - Aorta
ENSR00000333223	Breast-CA03	0.0388355	0.0143724	0.104574	0.037897	0.804321	Artery - Aorta
11:69528322-69534322	Breast-CA03	2.33097e-49	1.66969e-44	1.23462e-07	0.00785154	0.992148	Nerve - Tibial
ENSR00000041398	Breast-CA03	4.48945e-49	1.67289e-44	2.37789e-07	0.00786851	0.992131	Nerve - Tibial
ENSR00000199262	Breast-CA03	9.2466e-11	1.51725e-05	3.30632e-07	0.0533058	0.946679	Nerve - Tibial
ENSR00000321661	Breast-CA03	2.96451e-06	1.53265e-05	0.0105999	0.0538659	0.935516	Nerve - Tibial
ENSR00000321662	Breast-CA03	1.93189e-10	1.75838e-05	6.90806e-07	0.0619381	0.938044	Nerve - Tibial
ENSR00000146541	Breast-CA03	3.35028e-20	2.02913e-20	0.071651	0.0425102	0.885839	Lung
ENSR00000199262	Breast-CA03	1.70291e-06	2.70856e-05	0.00608879	0.0959471	0.897935	Lung
ENSR00000239386	Breast-CA03	1.74428e-15	1.19386e-15	0.0459559	0.0305306	0.923514	Lung
ENSR00000321661	Breast-CA03	1.69616e-09	1.55807e-05	6.06497e-06	0.0547669	0.945211	Lung
ENSR00000264469	Breast-CA03	0.00881947	0.00646538	0.108968	0.0790852	0.796662	Ovary
ENSR00000040908	Breast-CA03	1.14948e-05	5.32109e-06	0.146164	0.0668745	0.786944	Esophagus - Mucosa
ENSR00000193499	Breast-CA03	8.54554e-09	2.53967e-09	0.0980489	0.0282657	0.873685	Esophagus - Mucosa
ENSR00000199262	Breast-CA03	8.89123e-06	1.77013e-05	0.0317829	0.06237	0.90582	Esophagus - Mucosa
ENSR00000319578	Breast-CA03	6.0968e-12	2.58112e-09	7.00114e-05	0.0286686	0.971261	Esophagus - Mucosa
ENSR00000321661	Breast-CA03	7.52687e-08	1.47638e-05	0.000269136	0.0518428	0.947873	Esophagus - Mucosa
ENSR00000321662	Breast-CA03	4.71271e-05	1.37956e-05	0.166816	0.0480474	0.785075	Esophagus - Mucosa
ENSR00000058305	Breast-CA03	0.00488806	0.000627785	0.138887	0.0169989	0.838599	Brain - Cortex
ENSR00000035858	Breast-CA03	1.08564e-32	8.55904e-33	0.0209753	0.0155732	0.963451	Whole Blood
ENSR00000138449	Breast-CA03	2.42834e-07	2.62985e-06	0.00248214	0.0259096	0.971605	Whole Blood
ENSR00000138450	Breast-CA03	3.19821e-07	2.68884e-06	0.00326907	0.026514	0.970214	Whole Blood
ENSR00000138451	Breast-CA03	4.56811e-06	3.08923e-06	0.0466853	0.0306488	0.922658	Whole Blood
ENSR00000138452	Breast-CA03	7.135e-06	3.77706e-06	0.0728856	0.037694	0.88941	Whole Blood
ENSR00000298835	Breast-CA03	1.3137e-05	5.29866e-06	0.134201	0.0533159	0.812465	Whole Blood
ENSR00000223448	Breast-CA03	0.00531454	0.00164996	0.137549	0.0418898	0.813597	Cells - Transformed fibroblasts
ENSR00000330685	Breast-CA03	0.00582648	0.00179233	0.150798	0.0455924	0.79599	Cells - Transformed fibroblasts
ENSR00000146541	Breast-CA03	6.93925e-20	3.82198e-20	0.148407	0.0809683	0.770625	Colon - Sigmoid
ENSR00000199262	Breast-CA03	1.91367e-06	2.63621e-05	0.00684191	0.0933521	0.899778	Colon - Sigmoid
2:217067086-217073086	Breast-CA03	3.05051e-89	1.45539e-90	0.226779	0.0100564	0.763165	Artery - Tibial
ENSR00000199262	Breast-CA03	2.33722e-08	1.36662e-05	8.35699e-05	0.0479132	0.95199	Artery - Tibial
ENSR00000321662	Breast-CA03	2.77293e-06	1.428e-05	0.00991253	0.0501073	0.939963	Artery - Tibial
ENSR00000167537	Breast-CA03	0.00162251	7.22514e-05	0.150685	0.00586834	0.841752	Pituitary
ENSR00000321661	Breast-CA03	1.33508e-06	1.79791e-05	0.00477381	0.0633552	0.931852	Pancreas
ENSR00000321662	Breast-CA03	1.02789e-05	2.07843e-05	0.0367369	0.0733934	0.889839	Pancreas
ENSR00000013440	Breast-CA03	3.22661e-09	4.61347e-10	0.105679	0.0142301	0.880091	Esophagus - Gastroesophageal Junction
ENSR00000199262	Breast-CA03	2.19071e-05	1.78221e-05	0.0783103	0.0628488	0.858801	Esophagus - Gastroesophageal Junction
ENSR00000321661	Breast-CA03	1.96159e-07	1.69297e-05	0.000701398	0.0595953	0.939686	Esophagus - Gastroesophageal Junction
ENSR00000321662	Breast-CA03	2.6786e-05	1.96963e-05	0.0947831	0.0688597	0.836311	Esophagus - Gastroesophageal Junction
ENSR00000040908	Breast-CA03	3.68576e-06	2.52485e-06	0.0851058	0.0574424	0.857446	Muscle - Skeletal
ENSR00000321662	Breast-CA03	3.29926e-06	1.91626e-05	0.0116808	0.0669223	0.921375	Muscle - Skeletal
ENSR00000199262	Breast-CA03	2.50616e-06	1.63069e-05	0.00896085	0.0573722	0.933648	Brain - Cerebellar Hemisphere
ENSR00000146543	Breast-CA03	3.43004e-06	4.82017e-07	0.189844	0.0258941	0.784258	Adipose - Visceral (Omentum)
ENSR00000199262	Breast-CA03	1.1949e-07	1.93394e-05	0.00042722	0.0682136	0.93134	Adipose - Visceral (Omentum)
ENSR00000223447	Breast-CA03	1.03122e-16	2.09652e-17	0.0801964	0.0153999	0.904404	Adipose - Visceral (Omentum)
ENSR00000223448	Breast-CA03	2.77765e-16	2.20319e-17	0.216013	0.0163662	0.76762	Adipose - Visceral (Omentum)
ENSR00000199262	Breast-CA03	7.2773e-06	1.59843e-05	0.0260214	0.0562374	0.917718	Small Intestine - Terminal Ileum
11:69528322-69534322	Breast-CA03	1.72202e-14	1.71297e-14	0.0255445	0.0244603	0.949995	Heart - Atrial Appendage
ENSR00000041398	Breast-CA03	2.2059e-14	2.63229e-14	0.0327218	0.0381175	0.929161	Heart - Atrial Appendage
ENSR00000239386	Breast-CA03	7.57656e-13	1.42301e-13	0.189544	0.0348239	0.775633	Heart - Atrial Appendage
ENSR00000239387	Breast-CA03	1.28558e-13	1.01892e-13	0.0323873	0.0247265	0.942886	Heart - Atrial Appendage
ENSR00000321662	Breast-CA03	1.53819e-05	2.31939e-05	0.054447	0.0812345	0.86428	Heart - Atrial Appendage
ENSR00000057828	Breast-CA03	9.03976e-34	1.37342e-34	0.17238	0.0253877	0.802232	Breast - Mammary Tissue
ENSR00000088366	Breast-CA03	0.028758	0.0321278	0.0710101	0.0785412	0.789563	Breast - Mammary Tissue
ENSR00000146542	Breast-CA03	2.52695e-20	1.48305e-20	0.0540428	0.0308021	0.915155	Breast - Mammary Tissue
ENSR00000147281	Breast-CA03	0.0341674	0.0160736	0.0863325	0.0397904	0.823636	Skin - Not Sun Exposed (Suprapubic)
ENSR00000193499	Breast-CA03	1.02418e-10	1.19909e-09	0.0011761	0.0127835	0.98604	Skin - Not Sun Exposed (Suprapubic)
ENSR00000219054	Breast-CA03	1.62344e-11	1.54361e-12	0.0714603	0.00587197	0.922668	Skin - Not Sun Exposed (Suprapubic)
ENSR00000319578	Breast-CA03	1.22671e-11	2.04542e-09	0.000140866	0.0225108	0.977348	Skin - Not Sun Exposed (Suprapubic)
ENSR00000321661	Breast-CA03	2.48183e-08	1.35141e-05	8.8727e-05	0.0473611	0.952537	Skin - Not Sun Exposed (Suprapubic)
ENSR00000321662	Breast-CA03	1.59026e-12	1.82083e-05	5.68654e-09	0.0641748	0.935807	Skin - Not Sun Exposed (Suprapubic)
ENSR00000328677	Breast-CA03	5.85051e-12	1.26279e-12	0.0257526	0.00458884	0.969659	Skin - Not Sun Exposed (Suprapubic)
ENSR00000321662	Breast-CA03	4.80336e-05	1.40953e-05	0.169975	0.0490978	0.780865	Adrenal Gland
ENSR00000302129	Breast-CA03	0.0441183	0.0125337	0.134961	0.0375708	0.770816	Brain - Nucleus accumbens (basal ganglia)
ENSR00000146541	Breast-CA03	6.36221e-20	9.63624e-21	0.136066	0.0197644	0.84417	Brain - Caudate (basal ganglia)
11:69528322-69534322	Breast-CA03	2.69598e-14	2.92128e-14	0.0399916	0.0424159	0.917592	Esophagus - Muscularis
ENSR00000013440	Breast-CA03	3.17825e-10	5.09687e-10	0.0104095	0.0157195	0.973871	Esophagus - Muscularis
ENSR00000041398	Breast-CA03	5.43784e-14	2.8776e-14	0.0806634	0.0418079	0.877529	Esophagus - Muscularis
ENSR00000199262	Breast-CA03	5.09679e-10	9.19349e-06	1.82237e-06	0.0319035	0.968086	Esophagus - Muscularis
ENSR00000337216	Breast-CA03	7.19917e-14	8.51926e-14	0.071919	0.0842627	0.843818	Esophagus - Muscularis
11:69528322-69534322	Breast-CA03	9.11412e-14	2.10223e-14	0.135196	0.0303493	0.834455	Testis
ENSR00000041398	Breast-CA03	5.87733e-14	2.19071e-14	0.0871823	0.0316151	0.881203	Testis
ENSR00000193499	Breast-CA03	1.4565e-13	2.96858e-09	1.66998e-06	0.0330698	0.966928	Testis
ENSR00000319578	Breast-CA03	2.14826e-15	3.43474e-09	2.46691e-08	0.0384806	0.961519	Testis
ENSR00000264469	Breast-CA03	3.07865e-05	0.00302593	0.000381787	0.0365649	0.959997	Colon - Transverse
11:1911821-1917821	Breast-CA03	1.58475e-32	2.20171e-32	0.0306251	0.04162	0.927755	Thyroid
ENSR00000041398	Breast-CA03	2.21142e-14	1.06796e-14	0.0328035	0.0148895	0.952307	Thyroid
ENSR00000199262	Breast-CA03	1.68559e-09	1.99528e-05	6.0271e-06	0.0704149	0.929559	Thyroid
ENSR00000193499	Breast-CA03	2.26775e-09	3.69246e-09	0.0260013	0.0414041	0.932595	Skin - Sun Exposed (Lower leg)
ENSR00000146253	Breast-CA05	0.000816219	2.23963e-05	0.0846045	0.00140833	0.913149	Pancreas
ENSR00000146254	Breast-CA05	0.00234361	3.70472e-05	0.242925	0.0030885	0.751606	Pancreas
11:1911821-1917821	Breast-CA05	0.000264987	0.000340594	0.0598505	0.0760636	0.86348	Thyroid
ENSR00000146253	Breast-CA05	3.8282e-18	9.64739e-06	3.9681e-16	4.68464e-09	0.99999	Thyroid
ENSR00000146254	Breast-CA05	1.22502e-18	9.64739e-06	1.26979e-16	6.85858e-09	0.99999	Thyroid
ENSR00000146253	Breast-CA05	8.57824e-05	1.17139e-05	0.0088917	0.000223403	0.990787	Skin - Not Sun Exposed (Suprapubic)
11:69528322-69534322	Breast-CA05	9.21195e-15	6.74843e-10	1.16841e-07	0.00756705	0.992433	Nerve - Tibial
ENSR00000041398	Breast-CA05	1.78434e-14	6.79e-10	2.26319e-07	0.00761982	0.99238	Nerve - Tibial
ENSR00000146253	Breast-CA05	3.99302e-05	1.24248e-05	0.00413894	0.000292371	0.995516	Colon - Transverse
ENSR00000223447	Breast-CA05	6.34047e-12	1.71863e-05	1.55939e-08	0.0413097	0.958673	Adipose - Subcutaneous
ENSR00000223448	Breast-CA05	2.60663e-11	1.70174e-05	6.41082e-08	0.0408938	0.959089	Adipose - Subcutaneous
ENSR00000330685	Breast-CA05	2.55745e-11	1.70163e-05	6.28986e-08	0.0408912	0.959092	Adipose - Subcutaneous
11:1911821-1917821	Breast-CA05	0.00233822	0.000431377	0.174415	0.0313864	0.791429	Adipose - Visceral (Omentum)
ENSR00000035858	Breast-CA05	0.00221309	0.000367457	0.160485	0.0258355	0.811099	Adipose - Visceral (Omentum)
ENSR00000223447	Breast-CA05	8.1606e-05	1.29647e-05	0.198482	0.030762	0.770662	Adipose - Visceral (Omentum)
11:1911821-1917821	Breast-CA05	0.00350947	0.000256279	0.190304	0.0131042	0.792826	Testis
9:107998183-108004183	Breast-CA05	0.0175993	0.0136295	0.0486936	0.0368267	0.883251	Testis
ENSR00000146253	Breast-CA05	2.73642e-05	1.14151e-05	0.00283642	0.000186282	0.996939	Testis
ENSR00000146254	Breast-CA05	0.00134781	0.000141882	0.139706	0.0138618	0.844942	Testis
ENSR00000146253	Breast-CA05	0.000140178	1.18514e-05	0.01453	0.000243368	0.985075	Prostate
ENSR00000146253	Breast-CA05	2.04624e-05	9.98699e-06	0.00212101	3.7382e-05	0.997811	Lung
ENSR00000146254	Breast-CA05	0.00109672	1.58761e-05	0.113679	0.000761178	0.884447	Lung
ENSR00000035858	Breast-CA05	0.000402569	0.000312886	0.0298658	0.0222651	0.947154	Whole Blood
ENSR00000146253	Breast-CA05	0.00026177	3.5787e-05	0.0271336	0.00273965	0.969829	Esophagus - Mucosa
2:217067086-217073086	Breast-CA05	2.8786e-10	1.38099e-11	0.236943	0.0106148	0.752442	Artery - Tibial
11:1911821-1917821	Breast-CA08	0.0165211	0.00120654	0.124082	0.0082118	0.849978	Testis
9:107998183-108004183	Breast-CA08	0.0156063	0.0120857	0.0465292	0.0351422	0.890637	Testis
11:1911821-1917821	Breast-CA08	0.00263858	0.00339181	0.0593154	0.075389	0.859265	Thyroid
11:1911821-1917821	Breast-CA08	0.00811326	0.00149852	0.183762	0.0331673	0.773459	Spleen
11:69528322-69534322	Breast-CA08	7.27788e-15	5.32359e-10	1.17325e-07	0.00758966	0.99241	Nerve - Tibial
ENSR00000041398	Breast-CA08	1.40782e-14	5.3495e-10	2.26952e-07	0.00763147	0.992368	Nerve - Tibial
11:1911821-1917821	Breast-CA08	0.0225886	0.00416756	0.172388	0.0310356	0.76982	Adipose - Visceral (Omentum)
ENSR00000035858	Breast-CA08	0.0230939	0.0038345	0.169272	0.0273293	0.77647	Adipose - Visceral (Omentum)
ENSR00000035858	Breast-CA08	0.00406922	0.00316241	0.030615	0.0228533	0.9393	Whole Blood
ENSR00000288410	Lung-CA15	6.19134e-08	0.0170611	3.28215e-07	0.0895507	0.893388	Testis
ENSR00000288410	Lung-CA15	0.00764065	0.00234701	0.0705445	0.0207708	0.898697	Brain - Hypothalamus
ENSR00000288410	Lung-CA15	0.0289421	0.00957351	0.152529	0.0496944	0.759261	Colon - Sigmoid
15:78408216-78414216	Lung-CA17	0.00353967	0.0477779	0.00143919	0.0184971	0.928746	Artery - Aorta
ENSR00000079745	Lung-CA17	0.0444796	0.0458312	0.0190564	0.0187636	0.871869	Artery - Aorta
ENSR00000079736	Lung-CA17	0.0153445	0.0467557	0.00622627	0.0180583	0.913615	Artery - Coronary
ENSR00000079736	Lung-CA17	0.000482691	0.0449676	0.000279516	0.0251105	0.92916	Ovary
ENSR00000079737	Lung-CA17	0.000875444	0.0450507	0.000506957	0.0251598	0.928407	Ovary
ENSR00000079745	Lung-CA17	0.0214749	0.0469332	0.0123544	0.0261073	0.89313	Ovary
ENSR00000079745	Lung-CA17	0.0390647	0.0490511	0.0158549	0.019031	0.876998	Stomach
15:78408216-78414216	Lung-CA17	0.0192131	0.0447448	0.0250434	0.0574694	0.853529	Vagina
ENSR00000079745	Lung-CA18	0.0390647	0.0490511	0.0158549	0.019031	0.876998	Stomach
ENSR00000079736	Lung-CA18	0.0153445	0.0467557	0.00622627	0.0180583	0.913615	Artery - Coronary
15:78408216-78414216	Lung-CA18	0.0192131	0.0447448	0.0250434	0.0574694	0.853529	Vagina
15:78408216-78414216	Lung-CA18	0.00353967	0.0477779	0.00143919	0.0184971	0.928746	Artery - Aorta
ENSR00000079745	Lung-CA18	0.0444796	0.0458312	0.0190564	0.0187636	0.871869	Artery - Aorta
ENSR00000079736	Lung-CA18	0.000482691	0.0449676	0.000279516	0.0251105	0.92916	Ovary
ENSR00000079737	Lung-CA18	0.000875444	0.0450507	0.000506957	0.0251598	0.928407	Ovary
ENSR00000079745	Lung-CA18	0.0214749	0.0469332	0.0123544	0.0261073	0.89313	Ovary
11:69528322-69534322	Breast-CA21	9.91389e-13	7.20248e-08	1.16993e-07	0.00750707	0.992493	Nerve - Tibial
ENSR00000041398	Breast-CA21	1.91925e-12	7.24526e-08	2.26489e-07	0.00755759	0.992442	Nerve - Tibial
11:69528322-69534322	Breast-CA23	5.91019e-07	0.0426266	1.2979e-07	0.00841201	0.948961	Nerve - Tibial
ENSR00000041398	Breast-CA23	1.13354e-06	0.042495	2.48593e-07	0.00837028	0.949133	Nerve - Tibial
ENSR00000299333	Lung-CA24	0.00299679	0.000405188	0.212501	0.0279756	0.756122	Lung
1:26008403-26014403	Lymphoma-CA25	0.000267529	0.131714	1.02104e-05	0.00416311	0.863845	Brain - Amygdala
ENSR00000003483	Lymphoma-CA25	0.0054387	0.180436	0.000204186	0.00596618	0.807955	Brain - Amygdala
ENSR00000250846	Lymphoma-CA25	0.000297787	0.208382	1.13635e-05	0.00716767	0.784141	Brain - Amygdala
ENSR00000089749	Melanoma-CA30	4.30612e-18	5.59632e-19	0.19493	0.0245529	0.780518	Esophagus - Muscularis
ENSR00000089749	Melanoma-CA30	1.76836e-07	3.89322e-09	0.136453	0.00214273	0.861404	Artery - Tibial
ENSR00000321902	Ovarian-CA33	1.68549e-11	3.50077e-05	5.87313e-09	0.0112098	0.988755	Testis
11:69633697-69639697	Prostate-CA35	1.28571e-16	2.16892e-13	3.30601e-06	0.00458165	0.995415	Whole Blood
11:2202068-2208068	Prostate-CA35	1.96558e-66	8.81385e-64	7.33403e-05	0.0319185	0.968008	Whole Blood
ENSR00000018660	Prostate-CA35	7.87766e-20	9.31098e-20	0.0439377	0.0510271	0.905035	Whole Blood
ENSR00000027533	Prostate-CA35	7.15186e-15	2.14979e-13	0.0001839	0.0045326	0.995283	Whole Blood
ENSR00000027534	Prostate-CA35	5.19094e-25	1.91023e-13	1.33478e-14	0.00391579	0.996084	Whole Blood
ENSR00000035913	Prostate-CA35	9.64378e-73	1.24907e-63	3.59831e-11	0.0456511	0.954349	Whole Blood
ENSR00000035914	Prostate-CA35	6.76813e-69	1.14503e-63	2.52534e-07	0.0417654	0.958234	Whole Blood
ENSR00000089936	Prostate-CA35	6.78433e-22	2.54802e-19	5.94182e-05	0.0213373	0.978603	Whole Blood
ENSR00000089937	Prostate-CA35	1.09845e-21	3.42243e-19	9.62037e-05	0.0290033	0.970901	Whole Blood
ENSR00000262415	Prostate-CA35	1.3409e-70	1.06235e-63	5.0032e-09	0.0386772	0.961323	Whole Blood
ENSR00000089936	Prostate-CA35	1.29706e-18	9.02148e-19	0.113598	0.0782033	0.808199	Uterus
ENSR00000089936	Prostate-CA35	1.24959e-21	7.79581e-19	0.000109441	0.0673444	0.932546	Brain - Frontal Cortex (BA9)
ENSR00000089937	Prostate-CA35	9.86438e-22	6.37869e-19	8.63938e-05	0.0549205	0.944993	Brain - Frontal Cortex (BA9)
ENSR00000095382	Prostate-CA35	0.0029285	0.0118254	0.0100268	0.0395526	0.935667	Brain - Frontal Cortex (BA9)
ENSR00000095383	Prostate-CA35	3.69955e-06	0.00626194	4.99319e-05	0.0836058	0.910079	Brain - Frontal Cortex (BA9)
ENSR00000018660	Prostate-CA35	2.69666e-19	1.51463e-19	0.150395	0.0837064	0.765899	Spleen
ENSR00000027534	Prostate-CA35	8.08017e-14	1.99113e-13	0.00207791	0.00412663	0.993795	Spleen
ENSR00000023389	Prostate-CA35	1.73522e-08	6.35927e-09	0.135305	0.048771	0.815924	Adipose - Visceral (Omentum)
ENSR00000023390	Prostate-CA35	1.94427e-08	5.64225e-09	0.151614	0.0431931	0.805192	Adipose - Visceral (Omentum)
ENSR00000023391	Prostate-CA35	2.46369e-08	6.35018e-09	0.192109	0.048757	0.759134	Adipose - Visceral (Omentum)
ENSR00000023392	Prostate-CA35	2.44397e-08	7.15253e-09	0.183974	0.053079	0.762947	Adipose - Visceral (Omentum)
ENSR00000027534	Prostate-CA35	7.51558e-13	4.1701e-13	0.0193252	0.00975188	0.970923	Adipose - Visceral (Omentum)
ENSR00000119579	Prostate-CA35	2.73733e-05	3.66197e-07	0.206944	0.00197743	0.79105	Adipose - Visceral (Omentum)
ENSR00000257839	Prostate-CA35	2.39265e-08	6.10045e-09	0.180111	0.0451475	0.774741	Adipose - Visceral (Omentum)
ENSR00000089937	Prostate-CA35	2.14515e-18	6.50951e-19	0.187875	0.0562554	0.755869	Heart - Left Ventricle
ENSR00000069298	Prostate-CA35	5.4144e-55	2.18066e-54	0.00523374	0.0201043	0.974662	Heart - Left Ventricle
ENSR00000330304	Prostate-CA35	6.57762e-56	1.58979e-54	0.000635814	0.0143825	0.984982	Heart - Left Ventricle
ENSR00000018836	Prostate-CA35	1.43445e-05	7.28143e-05	0.0185277	0.0931602	0.888225	Heart - Atrial Appendage
ENSR00000143780	Prostate-CA35	6.31296e-06	1.39749e-07	0.215191	0.00398284	0.78082	Heart - Atrial Appendage
ENSR00000089936	Prostate-CA35	4.21953e-22	4.89158e-19	3.69553e-05	0.0418831	0.95808	Brain - Hippocampus
ENSR00000089937	Prostate-CA35	5.0927e-23	4.15309e-19	4.46027e-06	0.0354089	0.964587	Brain - Hippocampus
ENSR00000095382	Prostate-CA35	0.0641167	0.0195414	0.123924	0.0370141	0.755404	Brain - Hippocampus
ENSR00000095383	Prostate-CA35	0.0115538	0.0158728	0.0398784	0.0539067	0.878788	Brain - Hippocampus
ENSR00000018660	Prostate-CA35	5.67453e-20	1.63162e-19	0.0316498	0.0901259	0.878224	Small Intestine - Terminal Ileum
ENSR00000089936	Prostate-CA35	1.22844e-21	1.58469e-19	0.000107589	0.012892	0.987	Small Intestine - Terminal Ileum
ENSR00000089937	Prostate-CA35	9.62018e-22	1.77952e-19	8.42551e-05	0.0146	0.985316	Small Intestine - Terminal Ileum
ENSR00000143788	Prostate-CA35	2.25378e-15	2.93392e-08	7.69598e-11	1.85131e-06	0.999998	Muscle - Skeletal
ENSR00000143789	Prostate-CA35	3.88591e-19	2.93367e-08	1.32692e-14	1.7649e-06	0.999998	Muscle - Skeletal
ENSR00000095383	Prostate-CA35	0.0408396	0.039911	0.0698504	0.0674802	0.781919	Cells - Transformed fibroblasts
ENSR00000109670	Prostate-CA35	6.53975e-19	6.43475e-20	0.169815	0.0158946	0.81429	Cells - Transformed fibroblasts
ENSR00000288438	Prostate-CA35	3.25217e-19	7.06963e-20	0.0844479	0.0174593	0.898093	Cells - Transformed fibroblasts
ENSR00000023389	Prostate-CA35	0.00623275	0.00134252	0.137876	0.0288723	0.825677	Brain - Hypothalamus
ENSR00000023391	Prostate-CA35	0.00365171	0.000872675	0.0807812	0.0184086	0.896286	Brain - Hypothalamus
ENSR00000089936	Prostate-CA35	1.43572e-22	1.34341e-19	1.25743e-05	0.0107766	0.989211	Brain - Hypothalamus
ENSR00000089937	Prostate-CA35	2.07031e-22	1.50423e-19	1.81321e-05	0.0121865	0.987795	Brain - Hypothalamus
ENSR00000262423	Prostate-CA35	3.19889e-06	1.3355e-07	0.212466	0.00809076	0.77944	Stomach
ENSR00000089936	Prostate-CA35	2.20756e-18	2.75469e-19	0.193283	0.0233353	0.783382	Artery - Tibial
ENSR00000089937	Prostate-CA35	3.13145e-19	2.7679e-19	0.0274258	0.0232924	0.949282	Artery - Tibial
ENSR00000143789	Prostate-CA35	1.54326e-07	7.33198e-08	0.00526965	0.00151037	0.99322	Artery - Tibial
ENSR00000143788	Prostate-CA35	4.94467e-11	7.94021e-08	1.68845e-06	0.00171305	0.998285	Artery - Aorta
ENSR00000143789	Prostate-CA35	2.32662e-11	1.4429e-07	7.94469e-07	0.00393099	0.996068	Artery - Aorta
ENSR00000089936	Prostate-CA35	1.02448e-19	3.31762e-19	0.00897254	0.0280933	0.962934	Brain - Anterior cingulate cortex (BA24)
ENSR00000089937	Prostate-CA35	2.77212e-20	3.36138e-19	0.00242786	0.0284704	0.969102	Brain - Anterior cingulate cortex (BA24)
ENSR00000089936	Prostate-CA35	1.9556e-20	1.07245e-18	0.00171275	0.0930216	0.905266	Brain - Putamen (basal ganglia)
ENSR00000089937	Prostate-CA35	1.89407e-20	8.43708e-19	0.00165886	0.0729679	0.925373	Brain - Putamen (basal ganglia)
ENSR00000095382	Prostate-CA35	0.00264321	0.00784811	0.00770535	0.0219186	0.959885	Brain - Putamen (basal ganglia)
ENSR00000095383	Prostate-CA35	8.40563e-05	0.00473247	0.000246724	0.0129088	0.982028	Brain - Putamen (basal ganglia)
ENSR00000160352	Prostate-CA35	0.00286852	0.0013803	0.0909366	0.0428957	0.861919	Brain - Putamen (basal ganglia)
ENSR00000089936	Prostate-CA35	5.33469e-21	7.94231e-19	0.000467221	0.0686291	0.930904	Prostate
ENSR00000089937	Prostate-CA35	5.79274e-21	6.98893e-19	0.000507337	0.0602709	0.939222	Prostate
ENSR00000143788	Prostate-CA35	5.78793e-11	2.93685e-08	1.97641e-06	2.85233e-06	0.999995	Prostate
ENSR00000143789	Prostate-CA35	1.5091e-11	2.93479e-08	5.15314e-07	2.14771e-06	0.999997	Prostate
ENSR00000018662	Prostate-CA35	1.64706e-19	1.51216e-19	0.091865	0.0835163	0.824619	Esophagus - Gastroesophageal Junction
ENSR00000018836	Prostate-CA35	3.85088e-06	5.34709e-05	0.00480939	0.0658509	0.929282	Esophagus - Gastroesophageal Junction
ENSR00000089936	Prostate-CA35	5.65021e-21	7.95538e-19	0.000494854	0.0687437	0.930761	Esophagus - Gastroesophageal Junction
ENSR00000089937	Prostate-CA35	4.06554e-21	7.21643e-19	0.000356066	0.0622653	0.937379	Esophagus - Gastroesophageal Junction
ENSR00000018659	Prostate-CA35	1.5971e-21	6.70623e-20	0.000890783	0.0364414	0.962668	Skin - Sun Exposed (Lower leg)
ENSR00000018660	Prostate-CA35	2.46244e-22	1.01648e-19	0.000137343	0.05575	0.944113	Skin - Sun Exposed (Lower leg)
ENSR00000109675	Prostate-CA35	4.19342e-19	4.82908e-20	0.108888	0.01166	0.879452	Skin - Sun Exposed (Lower leg)
ENSR00000119580	Prostate-CA35	1.64086e-07	1.00484e-08	0.159475	0.00893438	0.83159	Skin - Sun Exposed (Lower leg)
ENSR00000089936	Prostate-CA35	2.00207e-19	3.46227e-19	0.0175344	0.02937	0.953096	Brain - Amygdala
ENSR00000089937	Prostate-CA35	7.66451e-20	3.13944e-19	0.00671269	0.026529	0.966758	Brain - Amygdala
ENSR00000018836	Prostate-CA35	2.09324e-05	3.48596e-05	0.0270481	0.0441156	0.92878	Colon - Transverse
ENSR00000027534	Prostate-CA35	2.10278e-13	2.35109e-13	0.00540666	0.00505557	0.989538	Colon - Transverse
ENSR00000089936	Prostate-CA35	5.4951e-25	8.16813e-20	4.81269e-08	0.00615994	0.99384	Colon - Transverse
ENSR00000089937	Prostate-CA35	8.68426e-26	7.90988e-20	7.60581e-09	0.00593353	0.994066	Colon - Transverse
ENSR00000095383	Prostate-CA35	0.0365135	0.028716	0.0610825	0.0472118	0.826476	Colon - Transverse
ENSR00000089936	Prostate-CA35	6.48369e-22	7.00559e-19	5.67852e-05	0.0604165	0.939527	Brain - Nucleus accumbens (basal ganglia)
ENSR00000089937	Prostate-CA35	5.69171e-22	1.02558e-18	4.98489e-05	0.0889109	0.911039	Brain - Nucleus accumbens (basal ganglia)
ENSR00000018660	Prostate-CA35	5.2034e-22	1.24988e-19	0.00029022	0.0687812	0.930929	Colon - Sigmoid
ENSR00000041330	Prostate-CA35	8.31803e-85	6.45469e-83	0.000640919	0.0487839	0.950575	Brain - Cerebellar Hemisphere
ENSR00000089936	Prostate-CA35	1.67726e-26	6.31351e-19	1.46897e-09	0.054349	0.945651	Brain - Cerebellar Hemisphere
ENSR00000089937	Prostate-CA35	7.50365e-27	6.55681e-19	6.57182e-10	0.056482	0.943518	Brain - Cerebellar Hemisphere
ENSR00000095383	Prostate-CA35	0.0594601	0.024198	0.100017	0.0399265	0.776399	Brain - Cerebellar Hemisphere
ENSR00000018662	Prostate-CA35	0.00017198	7.75943e-05	0.0894089	0.0394688	0.870873	Testis
ENSR00000089936	Prostate-CA35	1.78945e-19	3.26864e-19	0.0156723	0.0276706	0.956657	Testis
ENSR00000089937	Prostate-CA35	3.099e-20	3.33479e-19	0.00271416	0.0282376	0.969048	Testis
ENSR00000095382	Prostate-CA35	4.23964e-08	0.0247873	1.41893e-07	0.0820656	0.893147	Testis
ENSR00000095382	Prostate-CA35	1.0549e-05	0.022436	3.42175e-05	0.0718695	0.90565	Brain - Cortex
ENSR00000095383	Prostate-CA35	3.22913e-07	0.00926959	1.10076e-06	0.0306384	0.960091	Brain - Cortex
ENSR00000095383	Prostate-CA35	0.0257441	0.0110756	0.0555767	0.0230256	0.884578	Brain - Caudate (basal ganglia)
ENSR00000143789	Prostate-CA35	6.00303e-07	7.0328e-07	0.0204894	0.0230477	0.956462	Breast - Mammary Tissue
ENSR00000018659	Prostate-CA35	3.09828e-19	1.16375e-19	0.172807	0.0641449	0.763048	Pituitary
ENSR00000018660	Prostate-CA35	1.89113e-19	7.55824e-20	0.105477	0.0413026	0.853221	Pituitary
ENSR00000018836	Prostate-CA35	0.00063133	6.27238e-05	0.217056	0.0208035	0.761446	Pituitary
ENSR00000023390	Prostate-CA35	2.02746e-09	1.26275e-08	0.0152719	0.0942263	0.890502	Pituitary
ENSR00000023392	Prostate-CA35	2.47856e-09	1.26842e-08	0.0186697	0.0946571	0.886673	Pituitary
ENSR00000095382	Prostate-CA35	3.13663e-06	0.0292908	9.22599e-06	0.0852697	0.885427	Pituitary
ENSR00000095383	Prostate-CA35	2.17432e-09	0.0261904	7.28371e-09	0.0868477	0.886962	Pituitary
ENSR00000262423	Prostate-CA35	3.18712e-12	1.51034e-13	0.22954	0.0101173	0.760342	Pituitary
ENSR00000089936	Prostate-CA35	6.09828e-19	6.3501e-19	0.0534097	0.0547233	0.891867	Ovary
ENSR00000089937	Prostate-CA35	3.91895e-19	5.61441e-19	0.0343228	0.0482544	0.917423	Ovary
ENSR00000089936	Prostate-CA35	3.27083e-25	2.1009e-19	2.86464e-08	0.0174174	0.982583	Brain - Cerebellum
ENSR00000089937	Prostate-CA35	2.24814e-25	2.173e-19	1.96896e-08	0.0180495	0.98195	Brain - Cerebellum
11:2202068-2208068	Prostate-CA35	8.97852e-22	9.00106e-23	0.104653	0.00960585	0.885741	Skin - Not Sun Exposed (Suprapubic)
ENSR00000143788	Prostate-CA35	3.75946e-10	3.02711e-08	1.28374e-05	3.37107e-05	0.999953	Skin - Not Sun Exposed (Suprapubic)
ENSR00000143789	Prostate-CA35	8.77624e-11	2.95861e-08	2.99682e-06	1.02907e-05	0.999987	Skin - Not Sun Exposed (Suprapubic)
ENSR00000027534	Prostate-CA35	3.13181e-12	1.997e-12	0.0805252	0.0504778	0.868997	Lung
ENSR00000089936	Prostate-CA35	5.32591e-24	7.42712e-19	4.66451e-07	0.064112	0.935888	Lung
ENSR00000089937	Prostate-CA35	2.00394e-24	7.36032e-19	1.75508e-07	0.0635264	0.936473	Lung
ENSR00000095383	Prostate-CA35	0.0240069	0.014994	0.0416421	0.0251142	0.894243	Lung
ENSR00000109675	Prostate-CA35	4.99564e-21	3.14163e-19	0.00129719	0.080659	0.918044	Lung
ENSR00000018661	Prostate-CA35	1.73052e-23	3.34666e-20	9.65201e-06	0.0176837	0.982307	Nerve - Tibial
ENSR00000018836	Prostate-CA35	1.0187e-06	2.30474e-05	0.00130437	0.0285405	0.970131	Nerve - Tibial
ENSR00000089936	Prostate-CA35	1.64608e-21	1.12281e-18	0.000144166	0.0974353	0.902421	Thyroid
ENSR00000089937	Prostate-CA35	9.63291e-22	8.97412e-19	8.43665e-05	0.0776746	0.922241	Thyroid
ENSR00000095383	Prostate-CA35	0.00372602	0.0273794	0.00704648	0.0508677	0.91098	Thyroid
ENSR00000143788	Prostate-CA35	1.83296e-07	4.30466e-08	0.00625657	0.000476073	0.993267	Thyroid
ENSR00000143789	Prostate-CA35	6.07638e-12	2.97358e-08	2.07489e-07	1.5399e-05	0.999984	Thyroid
ENSR00000254603	Prostate-CA35	0.0186438	0.00659561	0.166576	0.0581796	0.750005	Thyroid
ENSR00000089936	Prostate-CA35	5.52891e-22	1.72869e-19	4.8423e-05	0.0141543	0.985797	Pancreas
ENSR00000089937	Prostate-CA35	1.32135e-22	1.43113e-19	1.15726e-05	0.0115456	0.988443	Pancreas
ENSR00000095382	Prostate-CA35	0.00119236	0.0243754	0.00348493	0.070342	0.900605	Pancreas
ENSR00000095383	Prostate-CA35	3.35601e-10	0.0301807	9.84514e-10	0.0876557	0.882164	Pancreas
ENSR00000113854	Prostate-CA35	1.16128e-15	1.72119e-16	0.214152	0.0309856	0.754862	Pancreas
ENSR00000093156	Prostate-CA35	8.31989e-06	7.44687e-06	0.0169764	0.0142263	0.968782	Adipose - Subcutaneous
ENSR00000143788	Prostate-CA35	1.6616e-12	3.79537e-08	5.67386e-08	0.000296301	0.999704	Adipose - Subcutaneous
ENSR00000143789	Prostate-CA35	1.01241e-13	2.98787e-08	3.45707e-09	2.02875e-05	0.99998	Adipose - Subcutaneous
ENSR00000027534	Prostate-CA35	4.97127e-08	3.38167e-09	0.130805	0.00803677	0.861158	Esophagus - Muscularis
ENSR00000160356	Prostate-CA35	0.00536077	0.00045197	0.167235	0.013286	0.813666	Esophagus - Muscularis
ENSR00000018836	Prostate-CA35	1.96782e-05	7.4741e-05	0.0234542	0.0881944	0.888257	Esophagus - Mucosa
ENSR00000143788	Prostate-CA35	2.09365e-09	2.99851e-08	7.14816e-05	2.38506e-05	0.999905	Esophagus - Mucosa
ENSR00000143789	Prostate-CA35	1.57426e-12	2.93432e-08	5.37559e-08	1.9826e-06	0.999998	Esophagus - Mucosa
ENSR00000117763	Prostate-CA36	0.000343206	9.2643e-06	0.0724021	0.00102816	0.926217	Skin - Not Sun Exposed (Suprapubic)
ENSR00000117772	Prostate-CA36	0.000735098	0.000343376	0.0953868	0.0436969	0.859838	Skin - Not Sun Exposed (Suprapubic)
ENSR00000117762	Prostate-CA36	2.24728e-09	1.12222e-09	0.109407	0.0537975	0.836796	Cells - Transformed fibroblasts
ENSR00000117763	Prostate-CA36	1.55612e-09	3.94908e-09	0.0341149	0.0856958	0.880189	Cells - Transformed fibroblasts
ENSR00000027531	Prostate-CA36	8.06609e-06	7.11091e-07	0.226661	0.0192279	0.754102	Prostate
ENSR00000117772	Prostate-CA36	7.33214e-09	2.78694e-09	0.160576	0.0602554	0.779169	Adipose - Visceral (Omentum)
ENSR00000069298	Prostate-CA36	1.43416e-31	5.59483e-31	0.00667425	0.0250687	0.968257	Heart - Left Ventricle
ENSR00000330304	Prostate-CA36	2.11894e-32	4.73345e-31	0.000986103	0.0210504	0.977964	Heart - Left Ventricle
ENSR00000113854	Prostate-CA36	0.00238496	0.000355266	0.209753	0.0304879	0.757019	Pancreas
ENSR00000117772	Prostate-CA36	0.000253231	0.000265417	0.0396102	0.0405971	0.919274	Esophagus - Mucosa
ENSR00000117754	Prostate-CA36	2.20718e-09	4.0878e-10	0.132431	0.0236828	0.843887	Nerve - Tibial
ENSR00000069298	Prostate-CA37	6.89675e-11	2.92093e-10	0.0181418	0.0759289	0.905929	Heart - Left Ventricle
ENSR00000330304	Prostate-CA37	1.14558e-11	2.79285e-10	0.00301345	0.0725415	0.924445	Heart - Left Ventricle
ENSR00000222256	Prostate-CA37	0.0209802	0.0113322	0.132432	0.0707669	0.764489	Breast - Mammary Tissue
ENSR00000095383	Prostate-CA37	0.00525686	0.000654961	0.15518	0.0185137	0.820395	Brain - Hypothalamus
ENSR00000095383	Prostate-CA37	0.00201374	0.000484231	0.174161	0.0410972	0.782243	Brain - Substantia聽nigra
ENSR00000027531	Prostate-CA37	2.61695e-07	3.16437e-08	0.212044	0.0248769	0.763079	Prostate
ENSR00000259328	Prostate-CA37	8.19722e-10	1.14595e-09	0.0642843	0.0890214	0.846694	Prostate
ENSR00000027534	Prostate-CA37	1.20175e-09	9.96938e-10	0.0955455	0.0784358	0.826019	Esophagus - Muscularis
ENSR00000035906	Prostate-CA37	5.7838e-08	1.47944e-08	0.185148	0.0465908	0.768261	Adipose - Subcutaneous
17:48743328-48749328	Prostate-CA37	0.123021	0.00266558	0.0927582	0.00122953	0.780326	Esophagus - Gastroesophageal Junction
11:2202068-2208068	Prostate-CA37	0.00216584	0.000213776	0.0921023	0.00819348	0.897325	Skin - Not Sun Exposed (Suprapubic)
11:2202068-2208068	Prostate-CA37	2.7016e-11	1.48917e-08	7.99119e-05	0.043092	0.956828	Whole Blood
ENSR00000035913	Prostate-CA37	6.51691e-18	1.40059e-08	2.08622e-11	0.0438803	0.95612	Whole Blood
ENSR00000035914	Prostate-CA37	4.53132e-14	1.10483e-08	1.34034e-07	0.0317119	0.968288	Whole Blood
ENSR00000262415	Prostate-CA37	1.22417e-15	1.45066e-08	3.62102e-09	0.0419517	0.958048	Whole Blood
ENSR00000095382	Prostate-CA37	0.00616917	0.00121974	0.16939	0.0327004	0.79052	Vagina
ENSR00000041330	Prostate-CA37	2.42286e-12	1.72369e-10	0.000625915	0.0435737	0.9558	Brain - Cerebellar Hemisphere
ENSR00000281981	Skin-CA39	6.25567e-24	1.17087e-24	0.136312	0.0246743	0.839014	Esophagus - Gastroesophageal Junction
16:89032116-89038116	Skin-CA39	2.2234e-05	1.05404e-06	0.155587	0.00653797	0.837852	Breast - Mammary Tissue
ENSR00000089623	Skin-CA39	0.0381545	0.00231602	0.162556	0.00907944	0.787894	Muscle - Skeletal
ENSR00000281980	Skin-CA39	7.39367e-21	4.44483e-22	0.202736	0.0114019	0.785862	Adrenal Gland
ENSR00000319049	Skin-CA39	8.66576e-10	3.14209e-10	0.115641	0.0410867	0.843272	Skin - Not Sun Exposed (Suprapubic)
ENSR00000332547	Skin-CA39	1.14329e-06	3.19261e-06	0.0281169	0.0776212	0.894258	Skin - Not Sun Exposed (Suprapubic)
16:89032116-89038116	Skin-CA39	0.00336228	0.000269296	0.226091	0.0173554	0.752922	Skin - Sun Exposed (Lower leg)
16:89058759-89064759	Skin-CA39	1.05891e-05	3.10651e-07	0.0440509	0.000336718	0.955601	Thyroid
16:89062645-89068645	Skin-CA39	1.46626e-17	2.2163e-18	0.138822	0.0201423	0.841036	Adipose - Visceral (Omentum)
ENSR00000319049	Skin-CA40	0.000749042	0.000271355	0.131936	0.0469765	0.820067	Skin - Not Sun Exposed (Suprapubic)
ENSR00000146542	Breast-CA47	7.86895e-06	4.58765e-06	0.0514203	0.0290589	0.919508	Breast - Mammary Tissue
ENSR00000223447	Breast-CA47	5.42237e-12	1.70253e-05	6.70413e-09	0.0200699	0.979913	Adipose - Subcutaneous
ENSR00000223448	Breast-CA47	2.50313e-11	1.84108e-05	3.09483e-08	0.0217846	0.978197	Adipose - Subcutaneous
ENSR00000330685	Breast-CA47	2.44085e-11	1.8321e-05	3.01783e-08	0.0216735	0.978308	Adipose - Subcutaneous
ENSR00000146541	Breast-CA47	1.6824e-05	9.10541e-06	0.109937	0.0586684	0.831368	Colon - Sigmoid
ENSR00000146541	Breast-CA47	1.56308e-05	6.53897e-06	0.10214	0.0418732	0.855964	Artery - Aorta
ENSR00000146542	Breast-CA47	2.77409e-05	3.77929e-06	0.181273	0.023901	0.794794	Artery - Aorta
ENSR00000146543	Breast-CA47	3.19804e-05	3.71102e-06	0.208976	0.0234822	0.767506	Artery - Aorta
11:1911821-1917821	Breast-CA47	0.00193184	0.000368615	0.17905	0.0333793	0.78527	Adipose - Visceral (Omentum)
ENSR00000223447	Breast-CA47	0.000121354	2.02731e-05	0.137609	0.0221485	0.840101	Adipose - Visceral (Omentum)
11:69528322-69534322	Breast-CA47	1.67281e-05	1.68852e-05	0.0262667	0.0255653	0.948134	Heart - Atrial Appendage
ENSR00000041398	Breast-CA47	2.14778e-05	2.60228e-05	0.0325887	0.0385562	0.928808	Heart - Atrial Appendage
11:69528322-69534322	Breast-CA47	2.63221e-05	2.88107e-05	0.0399396	0.0427985	0.917207	Esophagus - Muscularis
ENSR00000041398	Breast-CA47	5.30601e-05	2.8301e-05	0.0805092	0.0420643	0.877345	Esophagus - Muscularis
ENSR00000146541	Breast-CA47	1.08586e-05	6.57854e-06	0.0709554	0.0421006	0.886927	Lung
11:1911821-1917821	Breast-CA47	0.000151533	0.00020668	0.0186186	0.0244378	0.956585	Thyroid
ENSR00000041398	Breast-CA47	2.15569e-05	1.06146e-05	0.0327087	0.0151536	0.952106	Thyroid
11:1911821-1917821	Breast-CA47	6.1726e-05	0.000805506	0.00572696	0.0738155	0.91959	Nerve - Tibial
11:69528322-69534322	Breast-CA47	1.71495e-12	9.80735e-08	1.55372e-07	0.00789318	0.992107	Nerve - Tibial
ENSR00000041398	Breast-CA47	3.31897e-12	9.96144e-08	3.00692e-07	0.00803292	0.991967	Nerve - Tibial
11:69528322-69534322	Breast-CA47	8.91693e-05	2.08214e-05	0.134801	0.0306422	0.834447	Testis
ENSR00000041398	Breast-CA47	5.74703e-05	2.17005e-05	0.0868808	0.0319247	0.881115	Testis
ENSR00000035858	Breast-CA47	0.000365671	0.000283092	0.0338632	0.0252756	0.940212	Whole Blood
ENSR00000146541	Breast-CA47	2.47121e-05	3.73832e-06	0.161482	0.0236133	0.814876	Brain - Caudate (basal ganglia)
2:217067086-217073086	Breast-CA47	3.28631e-22	1.56728e-23	0.229973	0.0102078	0.759819	Artery - Tibial
11:1911821-1917821	Breast-CA47	0.00160038	0.000294879	0.196647	0.0354674	0.76599	Spleen
ENSR00000089936	Prostate-CA49	4.43817e-08	5.85421e-06	9.71548e-05	0.0118272	0.98807	Small Intestine - Terminal Ileum
ENSR00000089937	Prostate-CA49	3.29394e-08	6.22946e-06	7.21066e-05	0.0126495	0.987272	Small Intestine - Terminal Ileum
ENSR00000089936	Prostate-CA49	0.000105859	4.48963e-06	0.214236	0.00830871	0.777345	Adrenal Gland
ENSR00000069298	Prostate-CA49	1.547e-22	6.27866e-22	0.00532997	0.0206582	0.974012	Heart - Left Ventricle
ENSR00000330304	Prostate-CA49	1.83099e-23	4.49561e-22	0.000630841	0.0145041	0.984865	Heart - Left Ventricle
22:43016384-43022384	Prostate-CA49	0.0251022	0.00624354	0.145459	0.0353914	0.787804	Brain - Hypothalamus
ENSR00000013997	Prostate-CA49	0.00107604	0.0023048	0.0380579	0.0806397	0.877922	Brain - Hypothalamus
ENSR00000089936	Prostate-CA49	2.53276e-08	2.43689e-05	5.541e-05	0.0523649	0.947555	Brain - Hypothalamus
ENSR00000089937	Prostate-CA49	3.60484e-08	2.69715e-05	7.88641e-05	0.0580644	0.94183	Brain - Hypothalamus
ENSR00000254596	Prostate-CA49	0.00118658	0.00258157	0.0419737	0.0904559	0.863802	Brain - Hypothalamus
ENSR00000254597	Prostate-CA49	0.00395036	0.00237596	0.13867	0.0826318	0.772371	Brain - Hypothalamus
ENSR00000254597	Prostate-CA49	0.000155095	0.002408	0.00548666	0.0842783	0.907672	Spleen
ENSR00000089936	Prostate-CA49	1.00707e-10	1.50675e-05	2.20454e-07	0.0320159	0.967969	Colon - Transverse
ENSR00000089937	Prostate-CA49	1.57532e-11	1.45409e-05	3.44849e-08	0.0308619	0.969124	Colon - Transverse
ENSR00000089936	Prostate-CA49	1.18017e-05	3.53447e-05	0.025819	0.0764272	0.897707	Brain - Anterior cingulate cortex (BA24)
ENSR00000089937	Prostate-CA49	3.53441e-06	3.81709e-05	0.00773237	0.0825984	0.909627	Brain - Anterior cingulate cortex (BA24)
ENSR00000013997	Prostate-CA49	3.53168e-05	0.0025287	0.00125981	0.0892961	0.90688	Thyroid
ENSR00000051611	Prostate-CA49	7.62514e-05	0.000174906	0.0314507	0.0712448	0.897053	Thyroid
ENSR00000089937	Prostate-CA49	5.25611e-08	4.42624e-05	0.00011506	0.0959893	0.903851	Thyroid
ENSR00000132691	Prostate-CA49	1.26942e-05	0.000290648	0.00137029	0.0304065	0.96792	Thyroid
ENSR00000254596	Prostate-CA49	2.58484e-05	0.00230922	0.000922054	0.0814584	0.915285	Thyroid
ENSR00000254597	Prostate-CA49	4.98073e-06	0.00196687	0.000177635	0.0692186	0.928632	Thyroid
ENSR00000089936	Prostate-CA49	1.55196e-05	2.69437e-05	0.033914	0.0579704	0.908073	Testis
ENSR00000089937	Prostate-CA49	3.17721e-06	3.22774e-05	0.00694296	0.0696104	0.923411	Testis
ENSR00000013997	Prostate-CA49	0.00422605	0.00171453	0.149491	0.0598648	0.784703	Brain - Spinal cord (cervical c-1)
ENSR00000089936	Prostate-CA49	8.65459e-05	1.94951e-05	0.189327	0.0418787	0.768688	Brain - Spinal cord (cervical c-1)
ENSR00000254596	Prostate-CA49	0.00398217	0.00172305	0.140865	0.0601576	0.793272	Brain - Spinal cord (cervical c-1)
ENSR00000222256	Prostate-CA49	0.0185929	0.0106052	0.0808969	0.0452979	0.844607	Breast - Mammary Tissue
12:49281683-49287683	Prostate-CA49	2.80156e-06	4.27417e-06	0.0178491	0.0262754	0.955868	Brain - Cerebellar Hemisphere
ENSR00000041330	Prostate-CA49	1.58058e-31	1.2173e-29	0.000576598	0.043451	0.955972	Brain - Cerebellar Hemisphere
ENSR00000089936	Prostate-CA49	4.22897e-11	2.79494e-05	9.2576e-08	0.0602442	0.939728	Brain - Cerebellum
ENSR00000089937	Prostate-CA49	2.86427e-11	2.85727e-05	6.27015e-08	0.06161	0.938361	Brain - Cerebellum
ENSR00000132666	Prostate-CA49	0.000369481	0.00495591	0.00689044	0.0915264	0.896258	Lung
ENSR00000013997	Prostate-CA49	0.00023715	0.00210128	0.008431	0.0737881	0.915442	Pancreas
ENSR00000089936	Prostate-CA49	2.28055e-08	7.27676e-06	4.98959e-05	0.0149357	0.985007	Pancreas
ENSR00000089937	Prostate-CA49	5.80905e-09	6.43794e-06	1.2714e-05	0.0131036	0.986877	Pancreas
ENSR00000254596	Prostate-CA49	0.000208784	0.00202427	0.00742265	0.0710472	0.919297	Pancreas
ENSR00000254597	Prostate-CA49	0.00107635	0.00217825	0.03807	0.0761607	0.882515	Pancreas
ENSR00000089936	Prostate-CA49	3.45152e-05	3.44045e-05	0.0755561	0.0744638	0.849911	Ovary
ENSR00000089937	Prostate-CA49	2.24515e-05	3.11306e-05	0.0491477	0.0672632	0.883535	Ovary
ENSR00000264616	Prostate-CA49	4.9631e-17	1.20613e-17	0.19504	0.0466402	0.75832	Ovary
ENSR00000089936	Prostate-CA49	1.68702e-05	2.77594e-05	0.0368658	0.059758	0.903332	Brain - Amygdala
ENSR00000089937	Prostate-CA49	7.7911e-06	3.01847e-05	0.0170255	0.0650434	0.917893	Brain - Amygdala
11:2202068-2208068	Prostate-CA49	0.000580986	5.71286e-05	0.100371	0.00897955	0.890011	Skin - Not Sun Exposed (Suprapubic)
ENSR00000330304	Prostate-CA49	3.23388e-05	1.60342e-05	0.153124	0.0751501	0.771678	Esophagus - Gastroesophageal Junction
11:2202068-2208068	Prostate-CA49	5.1644e-23	2.08883e-20	0.000170132	0.0678808	0.931949	Whole Blood
ENSR00000035913	Prostate-CA49	2.10109e-29	2.19401e-20	6.92167e-11	0.071349	0.928651	Whole Blood
ENSR00000035914	Prostate-CA49	1.02212e-25	1.47449e-20	3.36719e-07	0.047622	0.952378	Whole Blood
ENSR00000089936	Prostate-CA49	1.28057e-08	4.74929e-06	2.80283e-05	0.00940441	0.990563	Whole Blood
ENSR00000089937	Prostate-CA49	1.32796e-08	4.0812e-06	2.90657e-05	0.00794066	0.992026	Whole Blood
ENSR00000262415	Prostate-CA49	3.14582e-27	2.08567e-20	1.03633e-08	0.0677763	0.932224	Whole Blood
ENSR00000089937	Prostate-CA49	4.42238e-09	3.67706e-05	9.68099e-06	0.0795737	0.92038	Brain - Hippocampus
ENSR00000089936	Prostate-CA49	0.000111399	1.27061e-05	0.196305	0.0216085	0.781963	Artery - Tibial
ENSR00000089937	Prostate-CA49	1.55819e-05	1.30932e-05	0.0340397	0.0276647	0.938267	Artery - Tibial
ENSR00000027534	Prostate-CA49	7.33225e-47	3.40679e-48	0.210827	0.00901551	0.780158	Brain - Frontal Cortex (BA9)
ENSR00000089937	Prostate-CA49	7.21465e-08	4.54976e-05	0.000157845	0.0986404	0.901156	Brain - Frontal Cortex (BA9)
ENSR00000035906	Prostate-CA49	5.129e-20	1.33441e-20	0.168965	0.0431719	0.787863	Adipose - Subcutaneous
ENSR00000013997	Prostate-CA49	0.000142335	0.00275021	0.00503463	0.0963841	0.895689	Stomach
ENSR00000254596	Prostate-CA49	0.000125748	0.00260268	0.00444793	0.0911598	0.901664	Stomach
ENSR00000319052	Leukemia-CA51	1.42725e-05	9.84137e-05	0.00044082	0.00204221	0.997404	Skin - Sun Exposed (Lower leg)
ENSR00000319053	Leukemia-CA51	4.20459e-05	0.000133843	0.00129862	0.00313847	0.995387	Skin - Sun Exposed (Lower leg)
ENSR00000191821	Leukemia-CA51	0.00189153	0.00122395	0.0580815	0.0366807	0.902122	Skin - Not Sun Exposed (Suprapubic)
ENSR00000319051	Leukemia-CA51	0.0019378	0.0014721	0.0595025	0.0443096	0.892778	Skin - Not Sun Exposed (Suprapubic)
ENSR00000319052	Leukemia-CA51	0.000320215	0.000311685	0.00982099	0.00857843	0.980969	Skin - Not Sun Exposed (Suprapubic)
ENSR00000319053	Leukemia-CA51	0.000802562	0.00068423	0.0245904	0.0200108	0.953912	Skin - Not Sun Exposed (Suprapubic)
ENSR00000319052	Leukemia-CA51	4.29324e-07	6.78717e-05	1.32584e-05	0.00109719	0.998821	Nerve - Tibial
ENSR00000319053	Leukemia-CA51	1.1978e-06	7.89935e-05	3.69793e-05	0.0014403	0.998443	Nerve - Tibial
ENSR00000191820	Leukemia-CA51	0.00068884	0.00286925	0.0211518	0.0872164	0.888074	Adipose - Subcutaneous
ENSR00000319052	Leukemia-CA51	1.82618e-07	5.70808e-05	5.6414e-06	0.000764155	0.999173	Adipose - Subcutaneous
ENSR00000319053	Leukemia-CA51	2.23188e-06	7.246e-05	6.88518e-05	0.00123672	0.99862	Adipose - Subcutaneous
ENSR00000319052	Leukemia-CA51	8.20686e-05	7.49164e-05	0.00252215	0.00130634	0.996015	Colon - Sigmoid
ENSR00000319053	Leukemia-CA51	8.95744e-05	8.40968e-05	0.00275047	0.00158679	0.995489	Colon - Sigmoid
ENSR00000191821	Leukemia-CA51	0.00548413	0.0011961	0.168328	0.0359237	0.789068	Thyroid
ENSR00000319052	Leukemia-CA51	0.000907479	0.00152449	0.028004	0.0461209	0.923443	Thyroid
ENSR00000319053	Leukemia-CA51	0.000581359	0.00106443	0.0178708	0.0317713	0.948712	Thyroid
ENSR00000319052	Leukemia-CA51	0.00662247	0.00129204	0.130779	0.0246783	0.836628	Esophagus - Gastroesophageal Junction
ENSR00000319053	Leukemia-CA51	0.00457112	0.000766137	0.0902699	0.0142394	0.890153	Esophagus - Gastroesophageal Junction
ENSR00000319052	Leukemia-CA51	0.00283176	0.0021614	0.0559223	0.0417866	0.897298	Colon - Transverse
ENSR00000319053	Leukemia-CA51	0.00428267	0.00180689	0.0845729	0.0348074	0.87453	Colon - Transverse
ENSR00000191818	Leukemia-CA51	0.00484301	0.000543179	0.148506	0.0158257	0.830282	Spleen
ENSR00000191819	Leukemia-CA51	0.00839033	0.000664193	0.165798	0.012312	0.812836	Spleen
ENSR00000319047	Leukemia-CA51	0.00598517	0.000712806	0.118419	0.0132416	0.861641	Spleen
ENSR00000319052	Leukemia-CA51	0.000637675	0.000407279	0.019636	0.0115737	0.967745	Whole Blood
ENSR00000319053	Leukemia-CA51	0.00138655	0.000956345	0.0427897	0.028587	0.92628	Whole Blood
ENSR00000191818	Leukemia-CA51	0.000861411	0.000159756	0.0170429	0.00218099	0.979755	Esophagus - Muscularis
ENSR00000319047	Leukemia-CA51	0.000399096	0.000123815	0.0122377	0.00281218	0.984427	Esophagus - Muscularis
ENSR00000319053	Leukemia-CA51	5.11931e-05	0.00104324	0.00157527	0.0311356	0.966195	Esophagus - Muscularis
ENSR00000319052	Leukemia-CA51	4.4465e-07	0.00142498	1.37365e-05	0.0430663	0.955495	Artery - Tibial
ENSR00000319053	Leukemia-CA51	0.00608738	0.00206476	0.120216	0.039944	0.831688	Artery - Aorta
ENSR00000319052	Leukemia-CA51	0.00555855	0.000356793	0.109768	0.00616767	0.878149	Breast - Mammary Tissue
ENSR00000319053	Leukemia-CA51	0.00621401	0.000352793	0.122711	0.00610214	0.86462	Breast - Mammary Tissue
11:118869569-118875569	Lymphoma-CA54	3.2982e-09	0.00044953	6.61507e-07	0.0892501	0.9103	Skin - Sun Exposed (Lower leg)
ENSR00000045690	Lymphoma-CA54	5.72455e-09	0.000384382	1.14883e-06	0.0762162	0.923398	Skin - Sun Exposed (Lower leg)
ENSR00000045691	Lymphoma-CA54	8.51907e-10	0.000500905	1.70915e-07	0.099595	0.899904	Skin - Sun Exposed (Lower leg)
11:118869569-118875569	Lymphoma-CA54	3.07786e-06	0.000261773	0.000617228	0.0515479	0.94757	Adipose - Visceral (Omentum)
ENSR00000045690	Lymphoma-CA54	7.23721e-06	0.00025578	0.00145107	0.0503363	0.94795	Adipose - Visceral (Omentum)
11:118869569-118875569	Lymphoma-CA54	1.1725e-05	0.00042103	0.00235153	0.0835266	0.913689	Nerve - Tibial
ENSR00000045690	Lymphoma-CA54	2.45249e-05	0.000400438	0.00491857	0.0793942	0.915262	Nerve - Tibial
ENSR00000045691	Lymphoma-CA54	0.000157117	0.000376662	0.0315081	0.0746422	0.893316	Nerve - Tibial
ENSR00000045692	Lymphoma-CA54	0.000721138	0.000370101	0.144459	0.0733579	0.781092	Nerve - Tibial
ENSR00000045686	Lymphoma-CA54	8.91255e-05	0.000371319	0.0178735	0.0735573	0.908109	Testis
ENSR00000045687	Lymphoma-CA54	2.17431e-05	0.000427425	0.0043605	0.0848082	0.910382	Testis
ENSR00000045688	Lymphoma-CA54	2.11169e-05	0.000406791	0.00423492	0.0806657	0.914671	Testis
11:118869569-118875569	Lymphoma-CA54	5.18845e-10	0.000327544	1.04063e-07	0.0647595	0.934913	Skin - Not Sun Exposed (Suprapubic)
ENSR00000045690	Lymphoma-CA54	1.81428e-10	0.000481201	3.63983e-08	0.0956353	0.903884	Skin - Not Sun Exposed (Suprapubic)
ENSR00000045691	Lymphoma-CA54	8.46308e-05	0.000415192	0.0169634	0.082321	0.900216	Skin - Not Sun Exposed (Suprapubic)
ENSR00000045691	Lymphoma-CA54	0.000166467	0.000466632	0.0333794	0.0926941	0.873293	Esophagus - Gastroesophageal Junction
ENSR00000045690	Lymphoma-CA54	2.5633e-07	0.000500392	5.14269e-05	0.0994926	0.899955	Adipose - Subcutaneous
ENSR00000045692	Lymphoma-CA54	3.59318e-05	0.000387004	0.00720582	0.0766947	0.915677	Adipose - Subcutaneous
11:118869569-118875569	Lymphoma-CA54	0.000467806	0.000357963	0.0937909	0.070934	0.834449	Breast - Mammary Tissue
ENSR00000045686	Lymphoma-CA54	0.000209682	0.000346772	0.0418038	0.0682457	0.889394	Breast - Mammary Tissue
ENSR00000045690	Lymphoma-CA54	0.000316403	0.000367884	0.0634362	0.0728947	0.862985	Breast - Mammary Tissue
ENSR00000045691	Lymphoma-CA54	3.42389e-05	0.000420139	0.00686895	0.0833782	0.909298	Breast - Mammary Tissue
ENSR00000045692	Lymphoma-CA54	3.61935e-05	0.000464596	0.00725825	0.0922702	0.899971	Colon - Sigmoid
ENSR00000045686	Lymphoma-CA54	5.59091e-05	0.000374089	0.0112159	0.0741317	0.914222	Muscle - Skeletal
ENSR00000045691	Lymphoma-CA54	5.4634e-09	0.000450426	1.09646e-06	0.0894871	0.910061	Muscle - Skeletal
ENSR00000045692	Lymphoma-CA54	2.23624e-06	0.000321934	0.000448547	0.0636382	0.935589	Muscle - Skeletal
ENSR00000045691	Lymphoma-CA54	0.000610171	0.000409168	0.122374	0.0812662	0.79534	Small Intestine - Terminal Ileum
ENSR00000045688	Lymphoma-CA54	0.000139215	0.000484573	0.0279177	0.0962998	0.875159	Thyroid
ENSR00000045687	Lymphoma-CA54	0.000691447	0.000406898	0.138632	0.0808018	0.779468	Adrenal Gland
ENSR00000027531	Prostate-CA36	4.0098e-13	9.22859e-13	0.0322515	0.0733327	0.894416	PRAD
ENSR00000027531	Prostate-CA37	8.29272e-10	1.56369e-09	0.0283148	0.0524717	0.919213	PRAD
ENSR00000170835	Prostate-CA49	5.15699e-05	7.63775e-06	0.184423	0.0265249	0.788993	PRAD
ENSR00000311087	Prostate-CA49	5.29104e-05	7.78883e-06	0.189217	0.0270706	0.783652	PRAD
ENSR00000313719	Cervical-CA52	0.000224011	0.000407999	0.0285893	0.051151	0.919628	CESC

## Sheet: Table S6
Table S6. eRNA-linked susceptibility genes identified by enhancer RNA transcriptome-wide association study (eRNA-TWAS). Zscore: eRNA-TWAS Z-score; FDR: adjusted eRNA-TWAS P-values based on the Bonferroni correction method; Source: 'GTEx' indicates that the cancer susceptibility eRNAs were identified through the GTEx project, 'TCGA' signifies that they were identified through TCGA, and 'GTEx/TCGA'…
eRNA	Cancer GWAS Sample ID	Zscore	FDR	Source
11:69633697-69639697	Prostate-CA49	11.635	2.74e-31	GTEx
10:78863845-78869845	Prostate-CA36	-5.821	5.85e-09	GTEx
11:2174363-2180363	Prostate-CA49	-4.417	1e-05	GTEx
11:69027501-69033501	Breast-CA03	-6.077	1.22e-09	GTEx
11:69528322-69534322	Breast-CA03	8.85401	8.44e-19	GTEx/TCGA
11:69528322-69534322	Breast-CA47	-2.015	0.0439	GTEx/TCGA
11:69528322-69534322	Prostate-CA49	4.57874	4.68e-06	GTEx/TCGA
11:738671-744671	Breast-CA03	-5.6586	1.53e-08	GTEx
12:111023083-111029083	Breast-CA03	-4.34819	1.37e-05	GTEx
12:111023083-111029083	Colorectal-CA07	-4.8506	1.23e-06	GTEx
15:78408216-78414216	Lung-CA24	-5.835	5.38e-09	GTEx
17:43329014-43335014	Breast-CA02	-6.369	1.9e-10	GTEx
17:43329741-43335741	Breast-CA02	-6.369	1.9e-10	GTEx
17:43340887-43346887	Breast-CA02	2.211	0.027	TCGA
18:22452711-22458711	Breast-CA03	-4.814	1.48e-06	GTEx
19:41523845-41529845	Prostate-CA35	-8.6954	3.46e-18	GTEx
19:41588828-41594828	Prostate-CA35	-6.564	5.24e-11	GTEx
1:10182673-10188673	Breast-CA03	5.47492	4.38e-08	GTEx
1:205470231-205476231	Prostate-CA35	5.288	1.24e-07	GTEx
1:205554617-205560617	Prostate-CA35	-5.98807	2.12e-09	GTEx
1:26008403-26014403	Lymphoma-CA25	-4.245	2.19e-05	GTEx
1:39040346-39046346	Breast-CA02	-4.80624	1.54e-06	GTEx
1:39040959-39046959	Breast-CA02	-4.811	1.5e-06	GTEx
1:45318478-45324478	Breast-CA03	-4.7342	2.2e-06	GTEx
22:43016384-43022384	Prostate-CA49	5.01983	5.17e-07	GTEx
2:113094047-113100047	Cervical-CA52	6.7536	1.44e-11	GTEx
2:171761808-171767808	Breast-CA02	-5.293	1.2e-07	GTEx
2:218369197-218375197	Colorectal-CA50	-4.2114	2.54e-05	GTEx
2:237141848-237147848	Prostate-CA49	-4.2856	1.82e-05	GTEx
2:28428079-28434079	Breast-CA02	-4.096	4.2e-05	GTEx
2:42915255-42921255	Prostate-CA49	4.414	1.01e-05	GTEx
2:42933508-42939508	Prostate-CA35	-4.544	5.52e-06	GTEx
2:42967803-42973803	Prostate-CA49	5.0701	3.98e-07	GTEx
2:62403885-62409885	Prostate-CA49	4.67332	2.96e-06	GTEx
2:625722-631722	Breast-CA03	4.558	5.16e-06	GTEx
3:156722003-156728003	Breast-CA03	4.966	6.83e-07	GTEx
3:156722820-156728820	Breast-CA03	4.966	6.83e-07	GTEx
3:156723736-156729736	Breast-CA03	5.87477	4.23e-09	GTEx
3:156732692-156738692	Breast-CA03	4.966	6.83e-07	GTEx
6:159460331-159466331	Prostate-CA35	-4.218	2.46e-05	GTEx
6:168857794-168863794	Breast-CA03	-4.111	3.94e-05	GTEx
8:38217049-38223049	Breast-CA02	2.30914	0.0209	TCGA
9:105857872-105863872	Skin-CA39	4.35783	1.31e-05	GTEx
9:107998183-108004183	Breast-CA47	5.16473	2.41e-07	GTEx
9:108071837-108077837	Breast-CA47	-5.53342	3.14e-08	GTEx
ENSR00000005852	Breast-CA03	-4.701	2.58e-06	TCGA
ENSR00000005852	Breast-CA47	-3.635	0.000278	TCGA
ENSR00000005964	Breast-CA02	-5.801	6.59e-09	GTEx
ENSR00000007612	Ovarian-CA32	-4.0791	4.52e-05	GTEx
ENSR00000011123	Breast-CA02	-4.1626	3.15e-05	GTEx
ENSR00000011826	Colorectal-CA07	5.60404	2.09e-08	GTEx
ENSR00000011826	Lung-CA15	4.07238	4.65e-05	GTEx
ENSR00000012631	Breast-CA03	15.246	1.75e-52	GTEx
ENSR00000012999	Breast-CA03	-4.07232	4.65e-05	GTEx
ENSR00000013236	Breast-CA21	4.2672	1.98e-05	GTEx
ENSR00000013459	Prostate-CA49	-5.23563	1.64e-07	GTEx
ENSR00000013460	Prostate-CA49	-4.7129	2.44e-06	GTEx
ENSR00000013476	Prostate-CA49	4.355	1.33e-05	GTEx
ENSR00000013481	Prostate-CA49	4.37	1.24e-05	GTEx
ENSR00000013482	Prostate-CA49	5.41307	6.2e-08	GTEx
ENSR00000013482	Skin-CA39	-5.88264	4.04e-09	GTEx
ENSR00000013483	Prostate-CA49	5.51586	3.47e-08	GTEx
ENSR00000013483	Skin-CA39	-5.78122	7.42e-09	GTEx
ENSR00000013510	Prostate-CA35	-6.348	2.18e-10	GTEx
ENSR00000013510	Skin-CA39	-5.24132	1.59e-07	GTEx
ENSR00000013516	Prostate-CA49	4.6179	3.88e-06	GTEx
ENSR00000013533	Breast-CA03	2.412	0.0159	TCGA
ENSR00000013533	Breast-CA05	2.37	0.0178	TCGA
ENSR00000013533	Breast-CA08	2.569	0.0102	TCGA
ENSR00000013533	Breast-CA21	3.396	0.000684	TCGA
ENSR00000013662	Prostate-CA49	4.323	1.54e-05	GTEx
ENSR00000013663	Prostate-CA49	4.323	1.54e-05	GTEx
ENSR00000013997	Prostate-CA35	6.345	2.22e-10	GTEx
ENSR00000014160	Breast-CA03	4.7321	2.22e-06	GTEx
ENSR00000014161	Breast-CA03	4.823	1.41e-06	GTEx
ENSR00000016373	Lung-CA20	4.2882	1.8e-05	GTEx
ENSR00000017507	Breast-CA03	-4.73969	2.14e-06	GTEx
ENSR00000017507	Colorectal-CA09	-5.09378	3.51e-07	GTEx
ENSR00000017507	Liver-CA14	-4.11348	3.9e-05	GTEx
ENSR00000017507	Pancreatic-CA34	-5.78371	7.31e-09	GTEx
ENSR00000017507	Skin-CA41	-5.42187	5.9e-08	GTEx
ENSR00000018659	Prostate-CA35	-9.611	7.18e-22	GTEx
ENSR00000018659	Skin-CA41	-4.374	1.22e-05	GTEx
ENSR00000018660	Lung-CA19	-4.253	2.11e-05	GTEx
ENSR00000018660	Prostate-CA35	9.214	3.14e-20	GTEx
ENSR00000018660	Skin-CA41	-4.162	3.15e-05	GTEx
ENSR00000018662	Prostate-CA35	-4.78191	1.74e-06	GTEx
ENSR00000018663	Prostate-CA35	-9.611	7.18e-22	GTEx
ENSR00000018663	Skin-CA41	-4.374	1.22e-05	GTEx
ENSR00000018664	Prostate-CA35	4.381	1.18e-05	GTEx
ENSR00000018794	Prostate-CA35	-5.80217	6.55e-09	GTEx
ENSR00000018795	Prostate-CA35	-5.86474	4.5e-09	GTEx
10:46078054-46084054	Prostate-CA49	-4.51	6.48e-06	GTEx
ENSR00000018796	Prostate-CA35	-6.28449	3.29e-10	GTEx
ENSR00000018836	Prostate-CA49	-4.37433	1.22e-05	GTEx
ENSR00000018850	Prostate-CA35	-6.3359	2.36e-10	GTEx
ENSR00000020563	Colorectal-CA50	5.693	1.25e-08	GTEx
ENSR00000020566	Colorectal-CA07	4.438	9.08e-06	GTEx
ENSR00000021066	Breast-CA02	-2.716	0.00661	TCGA
ENSR00000021066	Breast-CA03	2.314	0.0207	TCGA
ENSR00000021066	Breast-CA23	1.972	0.0486	TCGA
ENSR00000021066	Breast-CA47	-2.286	0.022254	TCGA
ENSR00000024458	Skin-CA38	-4.6854	2.79e-06	GTEx
ENSR00000024492	Colorectal-CA07	-4.75701	1.96e-06	GTEx
ENSR00000024492	Lymphoma-CA25	-5.5069	3.65e-08	GTEx
ENSR00000024492	Skin-CA38	-6.28689	3.24e-10	GTEx
ENSR00000026304	Ovarian-CA32	-4.234	2.3e-05	GTEx
ENSR00000026305	Ovarian-CA32	-4.234	2.3e-05	GTEx
ENSR00000027533	Prostate-CA49	-11.635	2.74e-31	GTEx
ENSR00000027534	Prostate-CA49	-11.635	2.74e-31	GTEx
ENSR00000027547	Prostate-CA36	4.3797	1.19e-05	GTEx
ENSR00000027894	Breast-CA47	-2.452	0.0142	TCGA
ENSR00000028289	Pancreatic-CA34	-4.07125	4.68e-05	GTEx
ENSR00000032976	Thyroid-CA45	-4.301	1.7e-05	GTEx
ENSR00000032977	Thyroid-CA45	-4.301	1.7e-05	GTEx
ENSR00000035880	Breast-CA03	6.824	8.85e-12	GTEx
ENSR00000035881	Breast-CA03	6.824	8.85e-12	GTEx
ENSR00000035906	Prostate-CA49	-4.417	1e-05	GTEx
ENSR00000036268	Prostate-CA49	-4.13996	3.47e-05	GTEx
ENSR00000036608	Breast-CA03	4.217	2.48e-05	GTEx
ENSR00000036611	Breast-CA03	4.217	2.48e-05	GTEx
ENSR00000038117	Lymphoma-CA26	-4.4845	7.31e-06	GTEx
ENSR00000038353	Breast-CA02	-6.78	1.2e-11	GTEx
ENSR00000040908	Breast-CA03	-5.78	7.47e-09	GTEx
ENSR00000041286	Prostate-CA35	-6.8191	9.16e-12	GTEx
ENSR00000041287	Breast-CA03	4.43912	9.03e-06	GTEx
ENSR00000041287	Prostate-CA35	-8.872	7.18e-19	GTEx
ENSR00000041287	Skin-CA40	4.4918	7.06e-06	GTEx
ENSR00000041288	Breast-CA03	-8.5542	1.19e-17	GTEx
ENSR00000041288	Prostate-CA35	-10.1889	2.22e-24	GTEx
ENSR00000041330	Prostate-CA35	7.4274	1.11e-13	GTEx
ENSR00000041331	Breast-CA03	4.4024	1.07e-05	GTEx
ENSR00000041331	Prostate-CA35	-14.067	6.06e-45	GTEx
ENSR00000041357	Breast-CA03	-5.6757	1.38e-08	GTEx
ENSR00000043150	Breast-CA03	2.268	0.0233	TCGA
ENSR00000045145	Prostate-CA35	4.71608	2.4e-06	GTEx
ENSR00000045158	Prostate-CA35	4.743	2.11e-06	GTEx
ENSR00000047529	Skin-CA38	-4.224	2.4e-05	GTEx
ENSR00000048745	Breast-CA02	4.671	3e-06	GTEx
ENSR00000053553	Lung-CA20	4.12464	3.71e-05	GTEx
ENSR00000057828	Breast-CA03	-5.529	3.22e-08	GTEx
ENSR00000068493	Breast-CA04	-4.87	1.12e-06	GTEx
ENSR00000069296	Prostate-CA49	4.544	5.52e-06	GTEx
ENSR00000069302	Prostate-CA49	4.728	2.27e-06	GTEx
ENSR00000069303	Prostate-CA49	5.1537	2.55e-07	GTEx
ENSR00000069304	Prostate-CA49	4.544	5.52e-06	GTEx
ENSR00000069305	Lung-CA24	-4.109	3.97e-05	GTEx
ENSR00000070058	Breast-CA03	-2.797	0.00516	TCGA
ENSR00000070058	Breast-CA47	4.595	4.34e-06	TCGA
ENSR00000070059	Breast-CA03	-4.315	1.59e-05	TCGA
ENSR00000070059	Breast-CA47	4.285	1.82e-05	TCGA
ENSR00000070060	Breast-CA03	-4.275	1.91e-05	TCGA
ENSR00000070060	Breast-CA47	4.308	1.64e-05	TCGA
ENSR00000070061	Breast-CA03	-4.359	1.31e-05	TCGA
ENSR00000070061	Breast-CA05	-2.037	0.0417	TCGA
ENSR00000070061	Breast-CA47	4.112	3.92e-05	TCGA
ENSR00000070062	Breast-CA47	4.651	3.3e-06	TCGA
ENSR00000070124	Breast-CA05	-4.717	2.39e-06	GTEx
ENSR00000072127	Breast-CA05	4.1363	3.53e-05	GTEx
ENSR00000072127	Prostate-CA36	4.7891	1.68e-06	GTEx
ENSR00000074386	Liver-CA14	4.1766	2.96e-05	GTEx
ENSR00000074563	Colorectal-CA50	-4.48723	7.22e-06	GTEx
ENSR00000074564	Colorectal-CA50	-4.17824	2.94e-05	GTEx
ENSR00000076914	Lung-CA15	4.4713	7.77e-06	GTEx
ENSR00000079723	Lung-CA19	-7.16	8.07e-13	GTEx
ENSR00000079724	Lung-CA24	-5.835	5.38e-09	GTEx
ENSR00000079725	Lung-CA20	5.9984	1.99e-09	GTEx
ENSR00000079735	Lung-CA24	-5.835	5.38e-09	GTEx
ENSR00000079736	Lung-CA24	-7.165	7.77e-13	GTEx
ENSR00000079737	Lung-CA24	-5.835	5.38e-09	GTEx
ENSR00000079738	Lung-CA24	-5.835	5.38e-09	GTEx
ENSR00000079745	Lung-CA24	-5.9234	3.15e-09	GTEx
ENSR00000079798	Lung-CA24	5.781	7.43e-09	GTEx
ENSR00000081852	Prostate-CA49	4.9631	6.94e-07	GTEx
ENSR00000082518	Breast-CA05	-2.146	0.0319	TCGA
ENSR00000082518	Breast-CA08	-2.189	0.0286	TCGA
ENSR00000082518	Breast-CA21	-2.536	0.0112	TCGA
ENSR00000083070	Breast-CA02	5.293	1.2e-07	GTEx
ENSR00000083754	Breast-CA04	2.091	0.0365	TCGA
ENSR00000085229	Breast-CA02	-5.1364	2.8e-07	GTEx
ENSR00000087005	Breast-CA03	-4.227	2.37e-05	GTEx
ENSR00000087862	Breast-CA47	2.25	0.0244	TCGA
ENSR00000088030	Breast-CA02	1.968	0.0491	TCGA
ENSR00000089936	Prostate-CA35	-10.031	1.11e-23	GTEx
ENSR00000089937	Prostate-CA35	-10.031	1.11e-23	GTEx
ENSR00000093189	Breast-CA08	4.291	1.78e-05	GTEx
ENSR00000094285	Pancreatic-CA34	-4.19438	2.74e-05	GTEx
ENSR00000094507	Breast-CA02	-6.226	4.78e-10	GTEx
ENSR00000094547	Breast-CA02	-6.133	8.62e-10	GTEx/TCGA
ENSR00000094547	Kidney-CA53	-2.193	0.0283	GTEx/TCGA
ENSR00000094548	Breast-CA02	-6.27	3.61e-10	GTEx/TCGA
ENSR00000094549	Breast-CA02	-4.314	1.6e-05	GTEx
ENSR00000094550	Breast-CA02	-4.314	1.6e-05	GTEx
ENSR00000094551	Breast-CA02	6.327	2.5e-10	GTEx
ENSR00000094552	Breast-CA02	6.226	4.78e-10	GTEx
ENSR00000094945	Breast-CA03	6.316	2.68e-10	GTEx
ENSR00000094945	Ovarian-CA32	7.106	1.19e-12	GTEx
ENSR00000094946	Breast-CA03	6.32	2.62e-10	GTEx
ENSR00000094946	Ovarian-CA32	7.102	1.23e-12	GTEx
ENSR00000095050	Lung-CA22	-2.679	0.00738	TCGA
ENSR00000095050	Lung-CA24	-2.92783	0.00341	TCGA
ENSR00000095059	Kidney-CA53	2.533	0.0113	TCGA
ENSR00000095076	Breast-CA47	-6.1519	7.66e-10	GTEx
ENSR00000095076	Lung-CA22	-4.3767	1.2e-05	GTEx
ENSR00000095076	Ovarian-CA32	-6.4368	1.22e-10	GTEx
ENSR00000095382	Prostate-CA35	-4.789	1.68e-06	GTEx
ENSR00000095383	Prostate-CA35	4.9516	7.36e-07	GTEx
ENSR00000095858	Breast-CA03	9.686	3.46e-22	GTEx
ENSR00000100748	Breast-CA02	4.541	5.6e-06	GTEx
ENSR00000101286	Breast-CA03	4.8241	1.41e-06	GTEx
ENSR00000101287	Breast-CA03	4.824	1.41e-06	GTEx
ENSR00000101321	Breast-CA03	4.824	1.41e-06	GTEx
ENSR00000108234	Breast-CA03	-5.235	1.65e-07	GTEx
ENSR00000109040	Prostate-CA35	-4.186	2.84e-05	GTEx
ENSR00000109731	Prostate-CA35	-6.041	1.53e-09	GTEx
ENSR00000111656	Breast-CA02	-14.598	2.89e-48	GTEx
ENSR00000111936	Breast-CA03	4.802	1.57e-06	GTEx
ENSR00000111937	Breast-CA03	4.802	1.57e-06	GTEx
ENSR00000114330	Lung-CA15	4.89299	9.93e-07	GTEx
ENSR00000114395	Breast-CA02	7.396	1.4e-13	GTEx
ENSR00000116039	Prostate-CA49	4.7197	2.36e-06	GTEx
ENSR00000116043	Prostate-CA35	4.703	2.56e-06	GTEx
ENSR00000116044	Prostate-CA35	4.703	2.56e-06	GTEx
ENSR00000116057	Prostate-CA35	4.568	4.92e-06	GTEx
ENSR00000116078	Prostate-CA35	-5.093	3.52e-07	GTEx
ENSR00000116081	Prostate-CA49	4.11591	3.86e-05	GTEx
ENSR00000116099	Prostate-CA36	6.21546	5.12e-10	GTEx
ENSR00000116100	Prostate-CA49	4.97387	6.56e-07	GTEx
ENSR00000116103	Prostate-CA35	4.20148	2.65e-05	GTEx
ENSR00000117772	Prostate-CA49	-4.76556	1.88e-06	GTEx
ENSR00000121969	Cervical-CA52	6.662	2.7e-11	GTEx
ENSR00000121970	Cervical-CA52	6.662	2.7e-11	GTEx
ENSR00000121971	Cervical-CA52	5.53953	3.03e-08	GTEx
ENSR00000122011	Cervical-CA52	6.759	1.39e-11	GTEx
ENSR00000126230	Breast-CA02	-5.293	1.2e-07	GTEx
ENSR00000126345	Prostate-CA35	-5.294	1.2e-07	GTEx
ENSR00000126346	Prostate-CA35	-5.294	1.2e-07	GTEx
ENSR00000130451	Colorectal-CA50	4.325	1.53e-05	GTEx
ENSR00000131655	Leukemia-CA51	-5.435	5.48e-08	GTEx
ENSR00000135621	Leukemia-CA51	-4.10957	3.96e-05	GTEx
ENSR00000136584	Breast-CA02	4.513	6.39e-06	GTEx
ENSR00000137456	Colorectal-CA07	-4.365	1.27e-05	GTEx
ENSR00000138365	Breast-CA02	4.254	2.1e-05	GTEx
ENSR00000138451	Breast-CA03	-4.316	1.59e-05	GTEx
ENSR00000138944	Prostate-CA49	4.307	1.65e-05	GTEx
ENSR00000138945	Prostate-CA49	4.307	1.65e-05	GTEx
ENSR00000139708	Colorectal-CA07	-4.43	9.42e-06	GTEx
ENSR00000139709	Colorectal-CA07	-4.32	1.56e-05	GTEx
ENSR00000139710	Colorectal-CA07	-4.43	9.42e-06	GTEx
ENSR00000139911	Prostate-CA37	-5.748	9.03e-09	GTEx
ENSR00000142965	Breast-CA03	-4.48212	7.39e-06	GTEx
ENSR00000143410	Skin-CA38	4.4113	1.03e-05	GTEx
ENSR00000143447	Breast-CA03	4.11665	3.84e-05	GTEx
ENSR00000143789	Breast-CA03	-4.305	1.67e-05	GTEx
ENSR00000143789	Prostate-CA35	6.829	8.55e-12	GTEx
ENSR00000144965	Breast-CA02	5.012	5.39e-07	GTEx
ENSR00000144965	Colorectal-CA09	4.13621	3.53e-05	GTEx
ENSR00000146253	Breast-CA03	4.6262	3.72e-06	GTEx
ENSR00000146541	Breast-CA03	-10.155	3.15e-24	GTEx
ENSR00000146542	Breast-CA03	-10.273	9.33e-25	GTEx
ENSR00000146543	Breast-CA03	-11.004	3.66e-28	GTEx
ENSR00000146800	Breast-CA03	4.7086	2.49e-06	GTEx
ENSR00000146806	Breast-CA04	4.17753	2.95e-05	GTEx
ENSR00000147289	Breast-CA03	4.5338	5.79e-06	GTEx
ENSR00000147785	Breast-CA21	6.9359	4.04e-12	GTEx
ENSR00000147785	Cervical-CA06	7.50971	5.93e-14	GTEx
ENSR00000147785	Liver-CA14	6.2373	4.45e-10	GTEx
ENSR00000147785	Lung-CA15	8.01104	1.14e-15	GTEx
ENSR00000147785	Prostate-CA37	7.58878	3.23e-14	GTEx
ENSR00000147785	Skin-CA39	8.4786	2.28e-17	GTEx
ENSR00000147785	Thyroid-CA45	6.13807	8.35e-10	GTEx
ENSR00000150021	Breast-CA03	8.52425	1.54e-17	GTEx
ENSR00000154577	Skin-CA39	-2.29	0.0221	TCGA
ENSR00000155110	Prostate-CA49	-5.1206	3.05e-07	GTEx
ENSR00000157958	Cervical-CA52	-4.21	2.55e-05	GTEx
ENSR00000158129	Prostate-CA35	-8.472	2.41e-17	GTEx
ENSR00000159363	Breast-CA03	5.5432	2.97e-08	GTEx
ENSR00000160129	Breast-CA21	4.235	2.29e-05	GTEx
ENSR00000160801	Breast-CA03	-4.5983	4.26e-06	GTEx
ENSR00000160816	Breast-CA03	7.7463	9.46e-15	GTEx
ENSR00000160817	Breast-CA03	4.966	6.83e-07	GTEx
ENSR00000160818	Breast-CA03	4.966	6.83e-07	GTEx
ENSR00000160819	Breast-CA03	5.00758	5.51e-07	GTEx
ENSR00000160820	Breast-CA03	4.966	6.83e-07	GTEx
ENSR00000161532	Prostate-CA49	4.758	1.96e-06	GTEx
ENSR00000161533	Prostate-CA49	7.0015	2.53e-12	GTEx
ENSR00000161534	Prostate-CA49	6.46346	1.02e-10	GTEx
ENSR00000161535	Prostate-CA49	5.72225	1.05e-08	GTEx
ENSR00000162410	Breast-CA03	4.562	5.07e-06	GTEx
ENSR00000162411	Breast-CA03	4.2625	2.02e-05	GTEx
ENSR00000164836	Breast-CA03	-4.77064	1.84e-06	GTEx
ENSR00000168978	Ovarian-CA32	-4.086	4.39e-05	GTEx
ENSR00000176829	Colorectal-CA07	4.09089	4.3e-05	GTEx
ENSR00000177516	Prostate-CA49	-4.309	1.64e-05	GTEx
ENSR00000177524	Lung-CA15	4.8135	1.48e-06	GTEx
ENSR00000177525	Lung-CA15	9.7823	1.34e-22	GTEx
ENSR00000177570	Prostate-CA37	-4.228	2.36e-05	GTEx
ENSR00000177571	Prostate-CA36	-6.411	1.45e-10	GTEx
ENSR00000177576	Prostate-CA36	4.4	1.08e-05	GTEx
ENSR00000177577	Lung-CA15	5.9499	2.68e-09	GTEx
ENSR00000180899	Breast-CA47	9.2085	3.31e-20	GTEx
ENSR00000180907	Breast-CA47	-5.5649	2.62e-08	GTEx
ENSR00000183337	Breast-CA47	-5.078	3.81e-07	GTEx
ENSR00000191821	Leukemia-CA51	4.78312	1.73e-06	GTEx
ENSR00000192444	Colorectal-CA07	5.23156	1.68e-07	GTEx
ENSR00000193499	Breast-CA03	5.24	1.61e-07	GTEx
ENSR00000193511	Prostate-CA35	4.33592	1.45e-05	GTEx
ENSR00000195378	Breast-CA04	-4.24819	2.16e-05	GTEx
ENSR00000195476	Prostate-CA49	-4.479	7.5e-06	GTEx
ENSR00000195487	Cervical-CA52	4.7596	1.94e-06	GTEx
ENSR00000195487	Lymphoma-CA54	5.15684	2.51e-07	GTEx
ENSR00000195488	Cervical-CA52	5.4939	3.93e-08	GTEx
ENSR00000195559	Cervical-CA52	-5.365	8.09e-08	GTEx
ENSR00000195803	Prostate-CA49	-4.217	2.48e-05	GTEx
ENSR00000196140	Breast-CA02	4.928	8.31e-07	GTEx
ENSR00000196331	Colorectal-CA50	4.23028	2.33e-05	GTEx
ENSR00000199262	Breast-CA03	-5.739	9.52e-09	GTEx
ENSR00000200852	Prostate-CA49	4.601	4.2e-06	GTEx
ENSR00000206290	Prostate-CA35	-5.879	4.13e-09	GTEx
ENSR00000206301	Prostate-CA35	-4.1266	3.68e-05	GTEx
ENSR00000207119	Breast-CA03	-4.111	3.94e-05	GTEx
ENSR00000207120	Breast-CA03	-4.15587	3.24e-05	GTEx
ENSR00000208317	Pancreatic-CA34	-4.4121	1.02e-05	GTEx
ENSR00000208334	Pancreatic-CA34	-4.17372	3e-05	GTEx
ENSR00000209891	Prostate-CA35	8.827	1.08e-18	GTEx
ENSR00000212104	Colorectal-CA50	4.401	1.08e-05	GTEx
ENSR00000212167	Prostate-CA35	-5.442	5.27e-08	GTEx
ENSR00000212761	Colorectal-CA07	4.2681	1.97e-05	GTEx
ENSR00000212761	Pancreatic-CA34	5.10545	3.3e-07	GTEx
ENSR00000212761	Prostate-CA36	4.30406	1.68e-05	GTEx
ENSR00000213697	Breast-CA03	4.435	9.21e-06	GTEx
ENSR00000215768	Breast-CA03	-4.6579	3.19e-06	GTEx
ENSR00000215769	Breast-CA03	-4.139	3.49e-05	GTEx
ENSR00000215772	Breast-CA03	-4.8029	1.56e-06	GTEx
ENSR00000216129	Lung-CA15	-2.1	0.0359	TCGA
ENSR00000218550	Ovarian-CA32	-2.123	0.0338	TCGA
ENSR00000220162	Prostate-CA49	4.6318	3.63e-06	GTEx
ENSR00000221162	Prostate-CA35	-4.174	2.99e-05	GTEx
ENSR00000069298	Prostate-CA35	16.044	6.3e-58	GTEx
ENSR00000222258	Prostate-CA35	7.2744	3.48e-13	GTEx
ENSR00000223448	Breast-CA03	7.62989	2.35e-14	GTEx
ENSR00000226444	Kidney-CA53	-4.14229	3.44e-05	GTEx
ENSR00000229149	Colorectal-CA07	4.132	3.6e-05	GTEx
ENSR00000238979	Breast-CA03	-4.409	1.04e-05	GTEx
ENSR00000238980	Breast-CA03	-4.409	1.04e-05	GTEx
ENSR00000239216	Breast-CA05	4.091	4.3e-05	GTEx
ENSR00000239386	Breast-CA03	6.9287	4.25e-12	GTEx
ENSR00000239387	Breast-CA47	-4.31837	1.57e-05	GTEx
ENSR00000241578	Breast-CA03	-2.704	0.00685	TCGA
ENSR00000241578	Breast-CA05	-2.513	0.012	TCGA
ENSR00000241578	Breast-CA08	-2.247	0.0246	TCGA
ENSR00000241578	Breast-CA21	-2.364	0.0181	TCGA
ENSR00000251054	Breast-CA03	2.317	0.0205	TCGA
ENSR00000251570	Breast-CA03	-4.535	5.76e-06	GTEx
ENSR00000251879	Liver-CA14	-2.0877	0.0368	TCGA
ENSR00000252493	Breast-CA05	2.597	0.0094	TCGA
ENSR00000252493	Breast-CA08	2.474	0.0134	TCGA
ENSR00000252493	Breast-CA21	1.971	0.048724	TCGA
ENSR00000253688	Breast-CA05	2.062	0.0392	TCGA
ENSR00000253688	Breast-CA08	2.098	0.0359	TCGA
ENSR00000253688	Breast-CA23	2.088	0.0368	TCGA
ENSR00000253939	Breast-CA03	4.628	3.69e-06	GTEx
ENSR00000254001	Breast-CA03	-6.035	1.59e-09	GTEx
ENSR00000254385	Prostate-CA49	4.3579	1.31e-05	GTEx
ENSR00000254386	Prostate-CA49	4.61366	3.96e-06	GTEx
ENSR00000254410	Prostate-CA49	4.323	1.54e-05	GTEx
ENSR00000254411	Prostate-CA49	4.323	1.54e-05	GTEx
ENSR00000254583	Breast-CA03	-3.361	0.000778	TCGA
ENSR00000254596	Prostate-CA35	6.4435	1.17e-10	GTEx
ENSR00000254597	Prostate-CA35	6.4599	1.05e-10	GTEx
ENSR00000254632	Breast-CA03	4.6656	3.08e-06	GTEx
ENSR00000256318	Prostate-CA35	-5.79	7.04e-09	GTEx
ENSR00000256319	Prostate-CA35	-5.95998	2.52e-09	GTEx
ENSR00000256320	Prostate-CA35	-5.07	3.98e-07	GTEx
ENSR00000258777	Ovarian-CA32	-4.262	2.03e-05	GTEx
ENSR00000261220	Breast-CA04	-2.463	0.0138	GTEx/TCGA
ENSR00000261220	Thyroid-CA45	-4.301	1.7e-05	GTEx/TCGA
ENSR00000261793	Breast-CA03	-8.865	7.65e-19	GTEx
ENSR00000262323	Colorectal-CA07	5.1084	3.25e-07	GTEx
ENSR00000262335	Breast-CA03	-4.2713	1.94e-05	GTEx
ENSR00000263396	Breast-CA02	-6.78	1.2e-11	GTEx
ENSR00000263548	Breast-CA21	-2.1499	0.0316	TCGA
ENSR00000263818	Breast-CA03	-4.763	1.91e-06	GTEx
ENSR00000264247	Prostate-CA36	-5.44931	5.06e-08	GTEx
ENSR00000264468	Breast-CA03	4.24833	2.15e-05	GTEx
ENSR00000264469	Breast-CA03	5.1723	2.31e-07	GTEx
ENSR00000264574	Prostate-CA35	6.804	1.02e-11	GTEx
ENSR00000264576	Prostate-CA35	-6.0122	1.83e-09	GTEx
ENSR00000264588	Breast-CA03	-7.8166	5.43e-15	GTEx
ENSR00000264588	Prostate-CA35	-8.8463	9.04e-19	GTEx
ENSR00000264593	Prostate-CA35	-6.1644	7.08e-10	GTEx
ENSR00000264616	Prostate-CA35	-14.067	6.06e-45	GTEx
ENSR00000264626	Breast-CA03	-5.315	1.07e-07	GTEx
ENSR00000265454	Breast-CA02	4.29774	1.73e-05	GTEx
ENSR00000266756	Skin-CA38	-4.224	2.4e-05	GTEx
ENSR00000270894	Lung-CA17	4.3573	1.32e-05	GTEx
ENSR00000271229	Breast-CA47	-4.221	2.43e-05	GTEx
ENSR00000271728	Breast-CA05	-2.149	0.0316	TCGA
ENSR00000274075	Breast-CA03	-4.1503	3.32e-05	GTEx
ENSR00000274076	Breast-CA03	-4.271	1.95e-05	GTEx
ENSR00000274829	Prostate-CA49	4.599	4.25e-06	GTEx
ENSR00000274831	Prostate-CA49	4.975	6.53e-07	GTEx
ENSR00000275061	Breast-CA03	5.895	3.74e-09	TCGA
ENSR00000275061	Breast-CA47	-3.224	0.00126	TCGA
ENSR00000275762	Breast-CA03	-4.075	4.6e-05	GTEx
ENSR00000277229	Breast-CA08	-2.3681	0.0179	TCGA
ENSR00000277229	Breast-CA23	-2.043	0.041	TCGA
ENSR00000277349	Ovarian-CA33	4.171	3.03e-05	GTEx
ENSR00000278472	Lung-CA20	5.8986	3.67e-09	GTEx
ENSR00000278473	Lung-CA24	-5.835	5.38e-09	GTEx
ENSR00000279451	Breast-CA05	-4.6075	4.08e-06	GTEx/TCGA
ENSR00000279451	Breast-CA08	-2.189	0.0286	GTEx/TCGA
ENSR00000279451	Breast-CA21	-2.536	0.0112	GTEx/TCGA
ENSR00000279603	Breast-CA02	5.293	1.2e-07	GTEx
ENSR00000280403	Breast-CA02	4.509	6.51e-06	GTEx
ENSR00000282278	Breast-CA03	-4.29917	1.71e-05	GTEx
ENSR00000283435	Breast-CA03	-5.089	3.6e-07	GTEx
ENSR00000283458	Breast-CA02	-6.067	1.3e-09	GTEx/TCGA
ENSR00000283459	Breast-CA02	-6.369	1.9e-10	GTEx
ENSR00000283460	Breast-CA02	-6.369	1.9e-10	GTEx
ENSR00000283527	Breast-CA03	6.32	2.62e-10	GTEx
ENSR00000283527	Ovarian-CA32	7.102	1.23e-12	GTEx
ENSR00000283809	Breast-CA03	-6.252	4.05e-10	GTEx
ENSR00000285203	Breast-CA03	4.079	4.52e-05	GTEx
ENSR00000285337	Breast-CA03	4.824	1.41e-06	GTEx
ENSR00000286948	Breast-CA02	-5.403	6.56e-08	GTEx
ENSR00000288916	Colorectal-CA07	-4.1132	3.9e-05	GTEx
ENSR00000289409	Breast-CA03	4.802	1.57e-06	GTEx
ENSR00000289719	Prostate-CA35	6.528	6.67e-11	GTEx
ENSR00000290182	Lung-CA15	4.9068	9.26e-07	GTEx
ENSR00000290654	Prostate-CA35	-4.667	3.06e-06	GTEx
ENSR00000293024	Cervical-CA52	6.73089	1.69e-11	GTEx
ENSR00000294735	Prostate-CA35	-5.294	1.2e-07	GTEx
ENSR00000295214	Breast-CA02	-4.578	4.69e-06	GTEx
ENSR00000298946	Prostate-CA49	4.355	1.33e-05	GTEx
ENSR00000299273	Colorectal-CA07	-4.43	9.42e-06	GTEx
ENSR00000299274	Colorectal-CA07	-4.43	9.42e-06	GTEx
ENSR00000300581	Breast-CA03	-4.36598	1.27e-05	GTEx
ENSR00000300582	Breast-CA03	-4.32947	1.49e-05	GTEx
ENSR00000301559	Breast-CA03	-4.407	1.05e-05	GTEx
ENSR00000301988	Breast-CA03	5.5137	3.51e-08	GTEx
ENSR00000301988	Pancreatic-CA34	4.47401	7.68e-06	GTEx
ENSR00000302129	Breast-CA03	4.771	1.83e-06	GTEx
ENSR00000303909	Breast-CA03	-4.46002	8.2e-06	GTEx
ENSR00000304988	Melanoma-CA30	-4.104	4.06e-05	GTEx
ENSR00000306107	Prostate-CA36	5.398	6.74e-08	GTEx
ENSR00000306108	Prostate-CA36	5.398	6.74e-08	GTEx
ENSR00000309302	Lung-CA20	-2.56	0.0106	TCGA
ENSR00000309812	Colorectal-CA50	4.24323	2.2e-05	GTEx
ENSR00000310568	Skin-CA40	4.394	1.11e-05	GTEx
ENSR00000311760	Ovarian-CA32	-4.797	1.61e-06	GTEx
ENSR00000313547	Lymphoma-CA27	5.9282	3.06e-09	GTEx
ENSR00000313547	Skin-CA39	4.9687	6.74e-07	GTEx
ENSR00000313703	Breast-CA47	5.104	3.33e-07	GTEx
ENSR00000313703	Lung-CA15	6.622	3.54e-11	GTEx
ENSR00000313703	Prostate-CA49	-6.033	1.61e-09	GTEx
ENSR00000313761	Prostate-CA36	-6.052	1.43e-09	GTEx
ENSR00000314778	Breast-CA03	14.367	8.34e-47	GTEx
ENSR00000315897	Breast-CA47	-5.078	3.81e-07	GTEx
ENSR00000317937	Colorectal-CA07	-5.3704	7.86e-08	GTEx
ENSR00000319049	Leukemia-CA51	4.0768	4.57e-05	GTEx
ENSR00000319050	Leukemia-CA51	4.75764	1.96e-06	GTEx
ENSR00000319051	Leukemia-CA51	4.80406	1.55e-06	GTEx
ENSR00000319052	Leukemia-CA51	4.21733	2.47e-05	GTEx
ENSR00000319052	Skin-CA41	-4.16861	3.06e-05	GTEx
ENSR00000319053	Leukemia-CA51	4.55038	5.35e-06	GTEx
ENSR00000319578	Breast-CA03	4.852	1.22e-06	GTEx
ENSR00000320167	Breast-CA04	-5.7806	7.45e-09	GTEx
ENSR00000320168	Breast-CA04	4.07369	4.63e-05	GTEx
ENSR00000320213	Cervical-CA52	6.899	5.24e-12	GTEx
ENSR00000320213	Lymphoma-CA54	4.95524	7.22e-07	GTEx
ENSR00000320213	Prostate-CA49	4.479	7.5e-06	GTEx
ENSR00000320214	Cervical-CA52	4.9318	8.15e-07	GTEx
ENSR00000320214	Lymphoma-CA54	-4.635	3.57e-06	GTEx
ENSR00000320214	Prostate-CA49	4.184	2.86e-05	GTEx
ENSR00000320215	Cervical-CA52	6.4238	1.33e-10	GTEx
ENSR00000320215	Lymphoma-CA54	5.1596	2.47e-07	GTEx
ENSR00000320215	Prostate-CA49	4.184	2.86e-05	GTEx
ENSR00000320308	Cervical-CA52	5.6753	1.38e-08	GTEx
ENSR00000320308	Lymphoma-CA54	-5.1496	2.61e-07	GTEx
ENSR00000320351	Prostate-CA49	-4.217	2.48e-05	GTEx
ENSR00000321661	Breast-CA03	5.929	3.05e-09	GTEx
ENSR00000321662	Breast-CA03	-4.767	1.87e-06	GTEx
ENSR00000324218	Breast-CA04	4.17671	2.96e-05	GTEx
ENSR00000324219	Breast-CA04	4.17558	2.97e-05	GTEx
ENSR00000324464	Prostate-CA35	-4.424	9.69e-06	GTEx
ENSR00000324733	Pancreatic-CA34	-4.19842	2.69e-05	GTEx
ENSR00000325340	Prostate-CA35	8.698	3.38e-18	GTEx
ENSR00000326074	Prostate-CA35	5.238	1.62e-07	GTEx
ENSR00000326311	Colorectal-CA07	4.2121	2.53e-05	GTEx
ENSR00000326311	Pancreatic-CA34	5.05945	4.2e-07	GTEx
ENSR00000326311	Prostate-CA36	4.26671	1.98e-05	GTEx
ENSR00000326509	Lung-CA19	4.4343	9.24e-06	GTEx
ENSR00000328677	Breast-CA03	-8.3576	6.4e-17	GTEx
ENSR00000329763	Breast-CA03	-4.607	4.09e-06	GTEx
ENSR00000329941	Prostate-CA35	-4.7376	2.16e-06	GTEx
ENSR00000330304	Prostate-CA35	16.044	6.3e-58	GTEx
ENSR00000330685	Breast-CA03	7.5505	4.34e-14	GTEx
ENSR00000331983	Kidney-CA53	-4.1759	2.97e-05	GTEx
ENSR00000334885	Breast-CA02	-4.964	6.91e-07	GTEx
ENSR00000334886	Breast-CA02	-4.964	6.91e-07	GTEx
ENSR00000337193	Breast-CA05	4.3848	1.16e-05	GTEx
ENSR00000337215	Breast-CA47	-4.7456	2.08e-06	GTEx
ENSR00000337216	Breast-CA47	-4.17098	3.03e-05	GTEx
ENSR00000337405	Kidney-CA53	4.656	3.22e-06	GTEx
ENSR00000337654	Breast-CA47	4.10902	3.97e-05	GTEx
ENSR00000337945	Colorectal-CA07	4.0705	4.69e-05	GTEx
11:118869569-118875569	Lymphoma-CA25	-5.473	4.42e-08	GTEx
14:100682202-100688202	Breast-CA02	4.346	1.39e-05	GTEx
19:6537097-6543097	Breast-CA02	-5.86239	4.56e-09	GTEx
1:67399291-67405291	Breast-CA02	-4.614	3.95e-06	GTEx
20:24819245-24825245	Breast-CA02	-4.15539	3.25e-05	GTEx
20:30412427-30418427	Cervical-CA06	-4.2038	2.63e-05	GTEx
20:30412427-30418427	Prostate-CA35	-4.5775	4.71e-06	GTEx
20:53507854-53513854	Breast-CA02	4.6514	3.3e-06	GTEx
20:63392778-63398778	Breast-CA02	-4.581	4.63e-06	GTEx
2:37781966-37787966	Breast-CA02	-4.319	1.57e-05	GTEx
8:18033453-18039453	Lymphoma-CA25	-4.3562	1.32e-05	GTEx
9:85865048-85871048	Breast-CA02	-4.404	1.06e-05	GTEx
ENSR00000003113	Breast-CA02	-4.2677	1.98e-05	GTEx
ENSR00000011323	Breast-CA02	-4.30234	1.69e-05	GTEx
ENSR00000016230	Breast-CA02	4.884	1.04e-06	GTEx
ENSR00000029660	Breast-CA02	4.745	2.09e-06	GTEx
ENSR00000032238	Breast-CA02	5.012	5.39e-07	GTEx
ENSR00000032390	Breast-CA02	4.08	4.5e-05	GTEx
ENSR00000033444	Breast-CA02	4.0723	4.66e-05	GTEx
ENSR00000033445	Breast-CA02	4.0879	4.35e-05	GTEx
ENSR00000033450	Breast-CA02	4.1166	3.84e-05	GTEx
ENSR00000042170	Breast-CA02	-4.1945	2.73e-05	GTEx
ENSR00000042914	Breast-CA02	4.7583	1.95e-06	GTEx
ENSR00000045687	Lymphoma-CA25	5.463	4.68e-08	GTEx
ENSR00000045688	Lymphoma-CA25	4.826	1.39e-06	GTEx
ENSR00000045690	Lymphoma-CA25	-5.473	4.42e-08	GTEx
ENSR00000045691	Lymphoma-CA25	-5.473	4.42e-08	GTEx
ENSR00000045692	Lymphoma-CA25	5.463	4.68e-08	GTEx
ENSR00000049585	Breast-CA02	5.1819	2.2e-07	GTEx
ENSR00000049586	Breast-CA02	4.5729	4.81e-06	GTEx
ENSR00000054914	Breast-CA02	-4.1602	3.18e-05	GTEx
ENSR00000054916	Breast-CA02	4.132	3.6e-05	GTEx
ENSR00000054918	Breast-CA02	-4.25576	2.08e-05	GTEx
ENSR00000054919	Breast-CA02	-5.26755	1.38e-07	GTEx
ENSR00000054921	Breast-CA02	4.132	3.6e-05	GTEx
ENSR00000054922	Breast-CA02	4.132	3.6e-05	GTEx
ENSR00000057185	Colorectal-CA07	-4.338	1.44e-05	GTEx
ENSR00000057187	Colorectal-CA07	-4.3385	1.43e-05	GTEx
ENSR00000057188	Colorectal-CA07	-4.338	1.44e-05	GTEx
ENSR00000058419	Breast-CA02	-4.434	9.25e-06	GTEx
ENSR00000059376	Breast-CA02	4.66348	3.11e-06	GTEx
ENSR00000059572	Breast-CA02	5.016	5.28e-07	GTEx
ENSR00000068495	Skin-CA38	4.212	2.53e-05	GTEx
ENSR00000075569	Breast-CA02	4.57169	4.84e-06	GTEx
ENSR00000079431	Breast-CA02	4.192	2.77e-05	GTEx
ENSR00000082561	Breast-CA02	4.3178	1.58e-05	GTEx
ENSR00000087542	Breast-CA02	5.0263	5e-07	GTEx
ENSR00000089663	Skin-CA38	4.071	4.68e-05	GTEx
ENSR00000093297	Breast-CA02	4.204	2.62e-05	GTEx
ENSR00000093940	Breast-CA02	-4.483	7.36e-06	GTEx
ENSR00000094947	Esophageal-CA48	-4.1604	3.18e-05	GTEx
ENSR00000098071	Breast-CA02	-4.55818	5.16e-06	GTEx
ENSR00000098072	Breast-CA02	-4.6684	3.03e-06	GTEx
ENSR00000098073	Breast-CA02	-4.3183	1.57e-05	GTEx
ENSR00000101126	Breast-CA02	-4.21	2.55e-05	GTEx
ENSR00000101312	Breast-CA02	7.266	3.69e-13	GTEx
ENSR00000101313	Breast-CA02	6.07	1.3e-09	GTEx
ENSR00000104374	Breast-CA02	4.3848	1.16e-05	GTEx
ENSR00000104375	Breast-CA02	4.376	1.21e-05	GTEx
ENSR00000110942	Thyroid-CA45	-4.303	1.69e-05	GTEx
ENSR00000112786	Breast-CA02	-4.716	2.41e-06	GTEx
ENSR00000114668	Breast-CA02	4.2789	1.88e-05	GTEx
ENSR00000117320	Breast-CA02	-4.613	3.97e-06	GTEx
ENSR00000122977	Breast-CA02	4.2724	1.93e-05	GTEx
ENSR00000127443	Breast-CA02	4.073	4.64e-05	GTEx
ENSR00000128888	Skin-CA38	-5.754	8.72e-09	GTEx
ENSR00000134730	Breast-CA02	-4.6335	3.59e-06	GTEx
ENSR00000137629	Breast-CA02	4.11113	3.94e-05	GTEx
ENSR00000139684	Breast-CA02	4.179	2.93e-05	GTEx
ENSR00000139969	Breast-CA02	4.1526	3.29e-05	GTEx
ENSR00000140048	Breast-CA02	-4.168	3.07e-05	GTEx
ENSR00000141324	Breast-CA02	-4.373	1.23e-05	GTEx
ENSR00000143780	Breast-CA02	-4.2377	2.26e-05	GTEx
ENSR00000144304	Breast-CA02	-4.112	3.92e-05	GTEx
ENSR00000144688	Breast-CA02	-4.087	4.37e-05	GTEx
ENSR00000145812	Breast-CA02	-8.7933	1.45e-18	GTEx
ENSR00000145813	Breast-CA02	-7.5732	3.64e-14	GTEx
ENSR00000146317	Breast-CA02	4.5052	6.63e-06	GTEx
ENSR00000146804	Prostate-CA35	4.2739	1.92e-05	GTEx
ENSR00000147059	Breast-CA02	4.128	3.65e-05	GTEx
ENSR00000157183	Breast-CA02	4.132	3.6e-05	GTEx
ENSR00000159668	Breast-CA02	-4.737	2.17e-06	GTEx
ENSR00000159669	Breast-CA02	-4.125	3.71e-05	GTEx
ENSR00000163211	Breast-CA02	-4.571	4.85e-06	GTEx
ENSR00000176235	Breast-CA02	-4.5509	5.34e-06	GTEx
ENSR00000177768	Breast-CA02	-4.20297	2.63e-05	GTEx
ENSR00000177971	Breast-CA02	6.2063	5.42e-10	GTEx
ENSR00000180607	Breast-CA02	4.52	6.18e-06	GTEx
ENSR00000180639	Breast-CA02	4.172	3.02e-05	GTEx
ENSR00000182041	Prostate-CA35	4.48	7.46e-06	GTEx
ENSR00000182101	Breast-CA02	4.5209	6.16e-06	GTEx
ENSR00000182510	Breast-CA02	-5.02371	5.07e-07	GTEx
ENSR00000188708	Colorectal-CA07	-4.312	1.62e-05	GTEx
ENSR00000192342	Esophageal-CA48	-4.1163	3.85e-05	GTEx
ENSR00000192343	Breast-CA02	4.301	1.7e-05	GTEx
ENSR00000195366	Skin-CA38	-4.1165	3.85e-05	GTEx
ENSR00000196746	Breast-CA02	4.2056	2.6e-05	GTEx
ENSR00000197236	Breast-CA02	4.664	3.1e-06	GTEx
ENSR00000203127	Breast-CA02	-4.0899	4.32e-05	GTEx
ENSR00000209460	Breast-CA02	-4.321	1.55e-05	GTEx
ENSR00000209461	Breast-CA02	-4.321	1.55e-05	GTEx
ENSR00000213408	Esophageal-CA48	4.48907	7.15e-06	GTEx
ENSR00000213471	Breast-CA02	-4.6267	3.72e-06	GTEx
ENSR00000214058	Breast-CA02	-4.70411	2.55e-06	GTEx
ENSR00000214058	Ovarian-CA32	4.201	2.66e-05	GTEx
ENSR00000220048	Breast-CA02	-4.451	8.55e-06	GTEx
ENSR00000220127	Breast-CA02	4.474	7.68e-06	GTEx
ENSR00000220444	Breast-CA02	-4.202	2.65e-05	GTEx
ENSR00000220837	Breast-CA02	4.37079	1.24e-05	GTEx
ENSR00000222374	Leukemia-CA51	4.141	3.46e-05	GTEx
ENSR00000223327	Breast-CA02	4.496	6.92e-06	GTEx
ENSR00000228773	Breast-CA02	4.3882	1.14e-05	GTEx
ENSR00000231899	Breast-CA02	4.298	1.72e-05	GTEx
ENSR00000237223	Breast-CA02	-4.12131	3.77e-05	GTEx
ENSR00000237224	Breast-CA02	-4.10531	4.04e-05	GTEx
ENSR00000239940	Breast-CA02	4.141	3.46e-05	GTEx
ENSR00000239941	Breast-CA02	4.141	3.46e-05	GTEx
ENSR00000242595	Ovarian-CA32	-5.624	1.87e-08	GTEx
ENSR00000242633	Ovarian-CA32	-5.624	1.87e-08	GTEx
ENSR00000251053	Breast-CA02	-4.356	1.32e-05	GTEx
ENSR00000254720	Breast-CA02	-4.6616	3.14e-06	GTEx
ENSR00000255807	Breast-CA02	4.53685	5.71e-06	GTEx
ENSR00000258931	Breast-CA02	-4.968	6.76e-07	GTEx
ENSR00000260997	Breast-CA02	5.012	5.39e-07	GTEx
ENSR00000264880	Breast-CA02	4.8352	1.33e-06	GTEx
ENSR00000265192	Breast-CA02	5.1538	2.55e-07	GTEx
ENSR00000266396	Colorectal-CA07	-4.2003	2.67e-05	GTEx
ENSR00000269446	Breast-CA02	-6.51596	7.22e-11	GTEx
ENSR00000270726	Breast-CA02	-4.11647	3.85e-05	GTEx
ENSR00000270946	Breast-CA02	5.016	5.28e-07	GTEx
ENSR00000274457	Colorectal-CA07	-4.467	7.93e-06	GTEx
ENSR00000277779	Breast-CA02	-4.767	1.87e-06	GTEx
ENSR00000278877	Breast-CA02	-4.5869	4.5e-06	GTEx
ENSR00000278943	Breast-CA02	-5.52509	3.29e-08	GTEx
ENSR00000279461	Breast-CA02	4.2668	1.98e-05	GTEx
ENSR00000280299	Breast-CA02	4.275	1.91e-05	GTEx
ENSR00000281761	Breast-CA02	-4.182	2.89e-05	GTEx
ENSR00000284384	Breast-CA02	-5.181	2.21e-07	GTEx
ENSR00000285230	Breast-CA02	-4.21	2.55e-05	GTEx
ENSR00000288907	Breast-CA02	4.423	9.73e-06	GTEx
ENSR00000290623	Breast-CA02	5.075	3.87e-07	GTEx
ENSR00000291587	Cervical-CA06	-4.12032	3.78e-05	GTEx
ENSR00000293129	Breast-CA02	-4.906	9.3e-07	GTEx
ENSR00000294445	Breast-CA02	5.176	2.27e-07	GTEx
ENSR00000294446	Breast-CA02	5.176	2.27e-07	GTEx
ENSR00000294639	Ovarian-CA32	4.284	1.84e-05	GTEx
ENSR00000298028	Prostate-CA35	-4.358	1.31e-05	GTEx
ENSR00000298028	Skin-CA38	-4.4776	7.55e-06	GTEx
ENSR00000300474	Prostate-CA35	-4.31	1.63e-05	GTEx
ENSR00000300559	Breast-CA02	-4.403	1.07e-05	GTEx
ENSR00000301617	Skin-CA38	-4.364	1.28e-05	GTEx
ENSR00000301799	Breast-CA02	-6.8873	5.68e-12	GTEx
ENSR00000301917	Breast-CA02	4.464	8.05e-06	GTEx
ENSR00000302252	Breast-CA02	4.16102	3.17e-05	GTEx
ENSR00000305540	Breast-CA02	-5.62035	1.91e-08	GTEx
ENSR00000306063	Breast-CA02	4.41	1.03e-05	GTEx
ENSR00000306925	Breast-CA02	-4.179	2.93e-05	GTEx
ENSR00000310897	Breast-CA02	4.6595	3.17e-06	GTEx
ENSR00000310898	Breast-CA02	4.711	2.47e-06	GTEx
ENSR00000312250	Breast-CA02	-5.56	2.7e-08	GTEx
ENSR00000313546	Breast-CA02	4.5713	4.85e-06	GTEx
ENSR00000313729	Breast-CA02	-4.32766	1.51e-05	GTEx
ENSR00000314949	Breast-CA02	4.52	6.18e-06	GTEx
ENSR00000317936	Breast-CA02	-4.625	3.75e-06	GTEx
ENSR00000319213	Breast-CA02	4.301	1.7e-05	GTEx
ENSR00000323180	Breast-CA02	-4.092	4.28e-05	GTEx
ENSR00000324539	Breast-CA02	4.1426	3.43e-05	GTEx
ENSR00000325139	Breast-CA02	-4.321	1.55e-05	GTEx
ENSR00000325143	Breast-CA02	-4.3275	1.51e-05	GTEx
ENSR00000325660	Breast-CA02	-4.164	3.13e-05	GTEx
ENSR00000326563	Breast-CA02	4.4747	7.65e-06	GTEx
ENSR00000326564	Breast-CA02	4.47521	7.63e-06	GTEx
ENSR00000326755	Breast-CA02	-4.3666	1.26e-05	GTEx
ENSR00000326779	Breast-CA02	-4.4441	8.82e-06	GTEx
ENSR00000329071	Breast-CA02	-4.427	9.56e-06	GTEx
ENSR00000331200	Breast-CA02	-4.18571	2.84e-05	GTEx
ENSR00000332057	Breast-CA02	-4.4	1.08e-05	GTEx
ENSR00000336411	Breast-CA02	-4.1237	3.73e-05	GTEx
ENSR00000338066	Ovarian-CA32	-5.624	1.87e-08	GTEx
11:35044442-35050442	Female genital organs-CA10	6.314	2.72e-10	GTEx
11:35045034-35051034	Female genital organs-CA10	6.314	2.72e-10	GTEx
11:35048523-35054523	Female genital organs-CA10	6.314	2.72e-10	GTEx
11:35049217-35055217	Female genital organs-CA10	6.314	2.72e-10	GTEx
11:35050380-35056380	Female genital organs-CA10	6.314	2.72e-10	GTEx
16:9140285-9146285	Female genital organs-CA10	-4.08	4.5e-05	GTEx
17:48125743-48131743	Female genital organs-CA10	-4.4925	7.04e-06	GTEx
21:46580904-46586904	Bone-CA55	-4.21	2.55e-05	GTEx
2:74709382-74715382	Gastric-CA13	4.2029	2.64e-05	GTEx
ENSR00000013140	Bone-CA55	4.3316	1.48e-05	GTEx
ENSR00000024608	Male genital organs-CA29	4.19	2.79e-05	GTEx
ENSR00000038777	Female genital organs-CA10	6.314	2.72e-10	GTEx
ENSR00000038778	Female genital organs-CA10	6.314	2.72e-10	GTEx
ENSR00000038779	Female genital organs-CA10	6.314	2.72e-10	GTEx
ENSR00000038780	Female genital organs-CA10	-6.314	2.72e-10	GTEx
ENSR00000038789	Female genital organs-CA10	4.721	2.35e-06	GTEx
ENSR00000040655	Basal cell carcinoma-CA01	-4.275	1.91e-05	GTEx
ENSR00000054920	Male genital organs-CA29	-7.0667	1.59e-12	GTEx
ENSR00000148645	Female genital organs-CA10	-4.192	2.77e-05	GTEx
ENSR00000162390	Female genital organs-CA10	4.128	3.66e-05	GTEx
ENSR00000171355	Male genital organs-CA29	-4.281	1.86e-05	GTEx
ENSR00000171356	Male genital organs-CA29	-4.281	1.86e-05	GTEx
ENSR00000180038	Gastric-CA13	-5.3526	8.67e-08	GTEx
ENSR00000195802	Gastric-CA13	5.51314	3.52e-08	GTEx

## Sheet: Table S7
Table S7. The cancer susceptibility eRNAs were identified in both colocalization and eRNA-TWAS analyses. PPH0 indicates the null model of no association. PPH1 and PPH2 indicate the probability that causal variants are either associated with disease signals only or with eRNA-QTL only, respectively. PPH3 indicates the probability that the genetic effects of disease signals and eRNA-QTLs are indepen…
eRNA	Cancer Type	PPH0	PPH1	PPH2	PPH3	PPH4	Zscore	FDR
11:69528322-69534322	Breast	9.91e-13	7.2e-08	1.17e-07	0.00750707	0.992493	8.85401	8.44e-19
11:69528322-69534322	Breast	9.91e-13	7.2e-08	1.17e-07	0.00750707	0.992493	-2.015	0.0439
11:69528322-69534322	Breast	9.91e-13	7.2e-08	1.17e-07	0.00750707	0.992493	8.85401	8.44e-19
11:69528322-69534322	Breast	9.91e-13	7.2e-08	1.17e-07	0.00750707	0.992493	-2.015	0.0439
11:69528322-69534322	Breast	9.91e-13	7.2e-08	1.17e-07	0.00750707	0.992493	8.85401	8.44e-19
11:69528322-69534322	Breast	9.91e-13	7.2e-08	1.17e-07	0.00750707	0.992493	-2.015	0.0439
11:69633697-69639697	Prostate	1.29e-16	2.17e-13	3.31e-06	0.00458165	0.995415	11.635	2.74e-31
11:69633697-69639697	Prostate	1.29e-16	2.17e-13	3.31e-06	0.00458165	0.995415	11.635	2.74e-31
15:78408216-78414216	Lung	0.00353967	0.0477779	0.00143918	0.0184971	0.928746	-5.835	5.38e-09
15:78408216-78414216	Lung	0.00353967	0.0477779	0.00143918	0.0184971	0.928746	-5.835	5.38e-09
15:78408216-78414216	Lung	0.00353967	0.0477779	0.00143918	0.0184971	0.928746	-5.835	5.38e-09
15:78408216-78414216	Lung	0.00353967	0.0477779	0.00143918	0.0184971	0.928746	-5.835	5.38e-09
15:78408216-78414216	Lung	0.00353967	0.0477779	0.00143918	0.0184971	0.928746	-5.835	5.38e-09
15:78408216-78414216	Lung	0.00353967	0.0477779	0.00143918	0.0184971	0.928746	-5.835	5.38e-09
15:78408216-78414216	Lung	0.00353967	0.0477779	0.00143918	0.0184971	0.928746	-5.835	5.38e-09
1:26008403-26014403	Lymphoma	0.000267529	0.131714	1.02e-05	0.00416311	0.863845	-4.245	2.19e-05
1:26008403-26014403	Lymphoma	0.000267529	0.131714	1.02e-05	0.00416311	0.863845	-4.245	2.19e-05
22:43016384-43022384	Prostate	0.0251022	0.00624354	0.145459	0.0353914	0.787804	5.01983	5.17e-07
22:43016384-43022384	Prostate	0.0251022	0.00624354	0.145459	0.0353914	0.787804	5.01983	5.17e-07
22:43016384-43022384	Prostate	0.0251022	0.00624354	0.145459	0.0353914	0.787804	5.01983	5.17e-07
22:43016384-43022384	Prostate	0.0251022	0.00624354	0.145459	0.0353914	0.787804	5.01983	5.17e-07
22:43016384-43022384	Prostate	0.0251022	0.00624354	0.145459	0.0353914	0.787804	5.01983	5.17e-07
22:43016384-43022384	Prostate	0.0251022	0.00624354	0.145459	0.0353914	0.787804	5.01983	5.17e-07
22:43016384-43022384	Prostate	0.0251022	0.00624354	0.145459	0.0353914	0.787804	5.01983	5.17e-07
22:43016384-43022384	Prostate	0.0251022	0.00624354	0.145459	0.0353914	0.787804	5.01983	5.17e-07
22:43016384-43022384	Prostate	0.0251022	0.00624354	0.145459	0.0353914	0.787804	5.01983	5.17e-07
9:107998183-108004183	Breast	0.0156063	0.0120857	0.0465292	0.0351422	0.890637	5.16473	2.41e-07
9:107998183-108004183	Breast	0.0156063	0.0120857	0.0465292	0.0351422	0.890637	5.16473	2.41e-07
ENSR00000013997	Prostate	0.00023715	0.00210128	0.00843101	0.0737881	0.915442	6.345	2.22e-10
ENSR00000018659	Prostate	1.6e-21	6.71e-20	0.000890783	0.0364414	0.962668	-9.611	7.18e-22
ENSR00000018659	Prostate	1.6e-21	6.71e-20	0.000890783	0.0364414	0.962668	-9.611	7.18e-22
ENSR00000018659	Prostate	1.6e-21	6.71e-20	0.000890783	0.0364414	0.962668	-9.611	7.18e-22
ENSR00000018659	Prostate	1.6e-21	6.71e-20	0.000890783	0.0364414	0.962668	-9.611	7.18e-22
ENSR00000018659	Prostate	1.6e-21	6.71e-20	0.000890783	0.0364414	0.962668	-9.611	7.18e-22
ENSR00000018660	Prostate	2.46e-22	1.02e-19	0.000137343	0.05575	0.944113	9.214	3.14e-20
ENSR00000018662	Prostate	0.00017198	7.76e-05	0.0894089	0.0394688	0.870873	-4.78191	1.74e-06
ENSR00000018662	Prostate	0.00017198	7.76e-05	0.0894089	0.0394688	0.870873	-4.78191	1.74e-06
ENSR00000018662	Prostate	0.00017198	7.76e-05	0.0894089	0.0394688	0.870873	-4.78191	1.74e-06
ENSR00000018662	Prostate	0.00017198	7.76e-05	0.0894089	0.0394688	0.870873	-4.78191	1.74e-06
ENSR00000018662	Prostate	0.00017198	7.76e-05	0.0894089	0.0394688	0.870873	-4.78191	1.74e-06
ENSR00000018836	Prostate	1.02e-06	2.3e-05	0.00130437	0.0285405	0.970131	-4.37433	1.22e-05
ENSR00000018836	Prostate	1.02e-06	2.3e-05	0.00130437	0.0285405	0.970131	-4.37433	1.22e-05
ENSR00000018836	Prostate	1.02e-06	2.3e-05	0.00130437	0.0285405	0.970131	-4.37433	1.22e-05
ENSR00000018836	Prostate	1.02e-06	2.3e-05	0.00130437	0.0285405	0.970131	-4.37433	1.22e-05
ENSR00000018836	Prostate	1.02e-06	2.3e-05	0.00130437	0.0285405	0.970131	-4.37433	1.22e-05
ENSR00000018836	Prostate	1.02e-06	2.3e-05	0.00130437	0.0285405	0.970131	-4.37433	1.22e-05
ENSR00000027533	Prostate	7.15e-15	2.15e-13	0.0001839	0.0045326	0.995283	-11.635	2.74e-31
ENSR00000027533	Prostate	7.15e-15	2.15e-13	0.0001839	0.0045326	0.995283	-11.635	2.74e-31
ENSR00000027534	Prostate	5.19e-25	1.91e-13	1.33e-14	0.00391579	0.996084	-11.635	2.74e-31
ENSR00000027534	Prostate	5.19e-25	1.91e-13	1.33e-14	0.00391579	0.996084	-11.635	2.74e-31
ENSR00000035906	Prostate	5.13e-20	1.33e-20	0.168965	0.0431719	0.787863	-4.417	1e-05
ENSR00000035906	Prostate	5.13e-20	1.33e-20	0.168965	0.0431719	0.787863	-4.417	1e-05
ENSR00000035906	Prostate	5.13e-20	1.33e-20	0.168965	0.0431719	0.787863	-4.417	1e-05
ENSR00000035906	Prostate	5.13e-20	1.33e-20	0.168965	0.0431719	0.787863	-4.417	1e-05
ENSR00000035906	Prostate	5.13e-20	1.33e-20	0.168965	0.0431719	0.787863	-4.417	1e-05
ENSR00000035906	Prostate	5.13e-20	1.33e-20	0.168965	0.0431719	0.787863	-4.417	1e-05
ENSR00000035906	Prostate	5.13e-20	1.33e-20	0.168965	0.0431719	0.787863	-4.417	1e-05
ENSR00000035906	Prostate	5.13e-20	1.33e-20	0.168965	0.0431719	0.787863	-4.417	1e-05
ENSR00000040908	Breast	3.69e-06	2.52e-06	0.0851058	0.0574424	0.857446	-5.78	7.47e-09
ENSR00000040908	Breast	3.69e-06	2.52e-06	0.0851058	0.0574424	0.857446	-5.78	7.47e-09
ENSR00000040908	Breast	3.69e-06	2.52e-06	0.0851058	0.0574424	0.857446	-5.78	7.47e-09
ENSR00000040908	Breast	3.69e-06	2.52e-06	0.0851058	0.0574424	0.857446	-5.78	7.47e-09
ENSR00000040908	Breast	3.69e-06	2.52e-06	0.0851058	0.0574424	0.857446	-5.78	7.47e-09
ENSR00000040908	Breast	3.69e-06	2.52e-06	0.0851058	0.0574424	0.857446	-5.78	7.47e-09
ENSR00000040908	Breast	3.69e-06	2.52e-06	0.0851058	0.0574424	0.857446	-5.78	7.47e-09
ENSR00000040908	Breast	3.69e-06	2.52e-06	0.0851058	0.0574424	0.857446	-5.78	7.47e-09
ENSR00000040908	Breast	3.69e-06	2.52e-06	0.0851058	0.0574424	0.857446	-5.78	7.47e-09
ENSR00000040908	Breast	3.69e-06	2.52e-06	0.0851058	0.0574424	0.857446	-5.78	7.47e-09
ENSR00000040908	Breast	3.69e-06	2.52e-06	0.0851058	0.0574424	0.857446	-5.78	7.47e-09
ENSR00000040908	Breast	3.69e-06	2.52e-06	0.0851058	0.0574424	0.857446	-5.78	7.47e-09
ENSR00000041330	Prostate	1.58e-31	1.22e-29	0.000576598	0.043451	0.955972	7.4274	1.11e-13
ENSR00000041330	Prostate	1.58e-31	1.22e-29	0.000576598	0.043451	0.955972	7.4274	1.11e-13
ENSR00000041330	Prostate	1.58e-31	1.22e-29	0.000576598	0.043451	0.955972	7.4274	1.11e-13
ENSR00000041330	Prostate	1.58e-31	1.22e-29	0.000576598	0.043451	0.955972	7.4274	1.11e-13
ENSR00000041330	Prostate	1.58e-31	1.22e-29	0.000576598	0.043451	0.955972	7.4274	1.11e-13
ENSR00000041330	Prostate	1.58e-31	1.22e-29	0.000576598	0.043451	0.955972	7.4274	1.11e-13
ENSR00000057828	Breast	9.04e-34	1.37e-34	0.17238	0.0253877	0.802232	-5.529	3.22e-08
ENSR00000057828	Breast	9.04e-34	1.37e-34	0.17238	0.0253877	0.802232	-5.529	3.22e-08
ENSR00000069298	Prostate	5.41e-55	2.18e-54	0.00523374	0.0201043	0.974662	16.044	6.3e-58
ENSR00000069298	Prostate	5.41e-55	2.18e-54	0.00523374	0.0201043	0.974662	16.044	6.3e-58
ENSR00000079736	Lung	0.000482691	0.0449676	0.000279516	0.0251105	0.92916	-7.165	7.77e-13
ENSR00000079736	Lung	0.000482691	0.0449676	0.000279516	0.0251105	0.92916	-7.165	7.77e-13
ENSR00000079736	Lung	0.000482691	0.0449676	0.000279516	0.0251105	0.92916	-7.165	7.77e-13
ENSR00000079736	Lung	0.000482691	0.0449676	0.000279516	0.0251105	0.92916	-7.165	7.77e-13
ENSR00000079736	Lung	0.000482691	0.0449676	0.000279516	0.0251105	0.92916	-7.165	7.77e-13
ENSR00000079736	Lung	0.000482691	0.0449676	0.000279516	0.0251105	0.92916	-7.165	7.77e-13
ENSR00000079736	Lung	0.000482691	0.0449676	0.000279516	0.0251105	0.92916	-7.165	7.77e-13
ENSR00000079737	Lung	0.000875444	0.0450507	0.000506957	0.0251598	0.928407	-5.835	5.38e-09
ENSR00000079737	Lung	0.000875444	0.0450507	0.000506957	0.0251598	0.928407	-5.835	5.38e-09
ENSR00000079737	Lung	0.000875444	0.0450507	0.000506957	0.0251598	0.928407	-5.835	5.38e-09
ENSR00000079737	Lung	0.000875444	0.0450507	0.000506957	0.0251598	0.928407	-5.835	5.38e-09
ENSR00000079737	Lung	0.000875444	0.0450507	0.000506957	0.0251598	0.928407	-5.835	5.38e-09
ENSR00000079737	Lung	0.000875444	0.0450507	0.000506957	0.0251598	0.928407	-5.835	5.38e-09
ENSR00000079737	Lung	0.000875444	0.0450507	0.000506957	0.0251598	0.928407	-5.835	5.38e-09
ENSR00000079737	Lung	0.000875444	0.0450507	0.000506957	0.0251598	0.928407	-5.835	5.38e-09
ENSR00000079745	Lung	0.0214749	0.0469332	0.0123544	0.0261073	0.89313	-5.9234	3.15e-09
ENSR00000079745	Lung	0.0214749	0.0469332	0.0123544	0.0261073	0.89313	-5.9234	3.15e-09
ENSR00000079745	Lung	0.0214749	0.0469332	0.0123544	0.0261073	0.89313	-5.9234	3.15e-09
ENSR00000079745	Lung	0.0214749	0.0469332	0.0123544	0.0261073	0.89313	-5.9234	3.15e-09
ENSR00000079745	Lung	0.0214749	0.0469332	0.0123544	0.0261073	0.89313	-5.9234	3.15e-09
ENSR00000079745	Lung	0.0214749	0.0469332	0.0123544	0.0261073	0.89313	-5.9234	3.15e-09
ENSR00000079745	Lung	0.0214749	0.0469332	0.0123544	0.0261073	0.89313	-5.9234	3.15e-09
ENSR00000083070	Breast	0.000400386	0.000155609	0.0205786	0.00702597	0.971839	5.293	1.2e-07
ENSR00000089936	Prostate	5.5e-25	8.17e-20	4.81e-08	0.00615994	0.99384	-10.031	1.11e-23
ENSR00000089936	Prostate	5.5e-25	8.17e-20	4.81e-08	0.00615994	0.99384	-10.031	1.11e-23
ENSR00000089937	Prostate	8.68e-26	7.91e-20	7.61e-09	0.00593353	0.994066	-10.031	1.11e-23
ENSR00000089937	Prostate	8.68e-26	7.91e-20	7.61e-09	0.00593353	0.994066	-10.031	1.11e-23
ENSR00000094507	Breast	2.09e-10	5.79e-07	2.57e-05	0.0701466	0.929827	-6.226	4.78e-10
ENSR00000094507	Breast	2.09e-10	5.79e-07	2.57e-05	0.0701466	0.929827	-6.226	4.78e-10
ENSR00000094507	Breast	2.09e-10	5.79e-07	2.57e-05	0.0701466	0.929827	-6.226	4.78e-10
ENSR00000094507	Breast	2.09e-10	5.79e-07	2.57e-05	0.0701466	0.929827	-6.226	4.78e-10
ENSR00000094507	Breast	2.09e-10	5.79e-07	2.57e-05	0.0701466	0.929827	-6.226	4.78e-10
ENSR00000094507	Breast	2.09e-10	5.79e-07	2.57e-05	0.0701466	0.929827	-6.226	4.78e-10
ENSR00000094507	Breast	2.09e-10	5.79e-07	2.57e-05	0.0701466	0.929827	-6.226	4.78e-10
ENSR00000094507	Breast	2.09e-10	5.79e-07	2.57e-05	0.0701466	0.929827	-6.226	4.78e-10
ENSR00000094507	Breast	2.09e-10	5.79e-07	2.57e-05	0.0701466	0.929827	-6.226	4.78e-10
ENSR00000094507	Breast	2.09e-10	5.79e-07	2.57e-05	0.0701466	0.929827	-6.226	4.78e-10
ENSR00000094507	Breast	2.09e-10	5.79e-07	2.57e-05	0.0701466	0.929827	-6.226	4.78e-10
ENSR00000095382	Prostate	0.00264321	0.00784811	0.00770535	0.0219186	0.959885	-4.789	1.68e-06
ENSR00000095382	Prostate	0.00264321	0.00784811	0.00770535	0.0219186	0.959885	-4.789	1.68e-06
ENSR00000095382	Prostate	0.00264321	0.00784811	0.00770535	0.0219186	0.959885	-4.789	1.68e-06
ENSR00000095382	Prostate	0.00264321	0.00784811	0.00770535	0.0219186	0.959885	-4.789	1.68e-06
ENSR00000095382	Prostate	0.00264321	0.00784811	0.00770535	0.0219186	0.959885	-4.789	1.68e-06
ENSR00000095383	Prostate	8.41e-05	0.00473247	0.000246724	0.0129088	0.982028	4.9516	7.36e-07
ENSR00000095383	Prostate	8.41e-05	0.00473247	0.000246724	0.0129088	0.982028	4.9516	7.36e-07
ENSR00000095383	Prostate	8.41e-05	0.00473247	0.000246724	0.0129088	0.982028	4.9516	7.36e-07
ENSR00000095383	Prostate	8.41e-05	0.00473247	0.000246724	0.0129088	0.982028	4.9516	7.36e-07
ENSR00000095383	Prostate	8.41e-05	0.00473247	0.000246724	0.0129088	0.982028	4.9516	7.36e-07
ENSR00000095383	Prostate	8.41e-05	0.00473247	0.000246724	0.0129088	0.982028	4.9516	7.36e-07
ENSR00000117772	Prostate	0.000253231	0.000265417	0.0396102	0.0405971	0.919274	-4.76556	1.88e-06
ENSR00000117772	Prostate	0.000253231	0.000265417	0.0396102	0.0405971	0.919274	-4.76556	1.88e-06
ENSR00000117772	Prostate	0.000253231	0.000265417	0.0396102	0.0405971	0.919274	-4.76556	1.88e-06
ENSR00000143789	Prostate	3.89e-19	2.93e-08	1.33e-14	1.76e-06	0.999998	6.829	8.55e-12
ENSR00000146253	Breast	3.83e-18	9.65e-06	3.97e-16	4.68e-09	0.99999	4.6262	3.72e-06
ENSR00000146253	Breast	3.83e-18	9.65e-06	3.97e-16	4.68e-09	0.99999	4.6262	3.72e-06
ENSR00000146253	Breast	3.83e-18	9.65e-06	3.97e-16	4.68e-09	0.99999	4.6262	3.72e-06
ENSR00000146253	Breast	3.83e-18	9.65e-06	3.97e-16	4.68e-09	0.99999	4.6262	3.72e-06
ENSR00000146253	Breast	3.83e-18	9.65e-06	3.97e-16	4.68e-09	0.99999	4.6262	3.72e-06
ENSR00000146253	Breast	3.83e-18	9.65e-06	3.97e-16	4.68e-09	0.99999	4.6262	3.72e-06
ENSR00000146253	Breast	3.83e-18	9.65e-06	3.97e-16	4.68e-09	0.99999	4.6262	3.72e-06
ENSR00000146253	Breast	3.83e-18	9.65e-06	3.97e-16	4.68e-09	0.99999	4.6262	3.72e-06
ENSR00000146253	Breast	3.83e-18	9.65e-06	3.97e-16	4.68e-09	0.99999	4.6262	3.72e-06
ENSR00000146253	Breast	3.83e-18	9.65e-06	3.97e-16	4.68e-09	0.99999	4.6262	3.72e-06
ENSR00000146253	Breast	3.83e-18	9.65e-06	3.97e-16	4.68e-09	0.99999	4.6262	3.72e-06
ENSR00000146253	Breast	3.83e-18	9.65e-06	3.97e-16	4.68e-09	0.99999	4.6262	3.72e-06
ENSR00000146253	Breast	3.83e-18	9.65e-06	3.97e-16	4.68e-09	0.99999	4.6262	3.72e-06
ENSR00000146253	Breast	3.83e-18	9.65e-06	3.97e-16	4.68e-09	0.99999	4.6262	3.72e-06
ENSR00000146253	Breast	3.83e-18	9.65e-06	3.97e-16	4.68e-09	0.99999	4.6262	3.72e-06
ENSR00000146253	Breast	3.83e-18	9.65e-06	3.97e-16	4.68e-09	0.99999	4.6262	3.72e-06
ENSR00000146541	Breast	1.09e-05	6.58e-06	0.0709554	0.0421006	0.886927	-10.155	3.15e-24
ENSR00000146541	Breast	1.09e-05	6.58e-06	0.0709554	0.0421006	0.886927	-10.155	3.15e-24
ENSR00000146541	Breast	1.09e-05	6.58e-06	0.0709554	0.0421006	0.886927	-10.155	3.15e-24
ENSR00000146541	Breast	1.09e-05	6.58e-06	0.0709554	0.0421006	0.886927	-10.155	3.15e-24
ENSR00000146542	Breast	7.87e-06	4.59e-06	0.0514203	0.0290589	0.919508	-10.273	9.33e-25
ENSR00000146542	Breast	7.87e-06	4.59e-06	0.0514203	0.0290589	0.919508	-10.273	9.33e-25
ENSR00000146542	Breast	7.87e-06	4.59e-06	0.0514203	0.0290589	0.919508	-10.273	9.33e-25
ENSR00000146542	Breast	7.87e-06	4.59e-06	0.0514203	0.0290589	0.919508	-10.273	9.33e-25
ENSR00000146542	Breast	7.87e-06	4.59e-06	0.0514203	0.0290589	0.919508	-10.273	9.33e-25
ENSR00000146543	Breast	8.92e-20	1.04e-20	0.190719	0.0213829	0.787898	-11.004	3.66e-28
ENSR00000146543	Breast	8.92e-20	1.04e-20	0.190719	0.0213829	0.787898	-11.004	3.66e-28
ENSR00000146543	Breast	8.92e-20	1.04e-20	0.190719	0.0213829	0.787898	-11.004	3.66e-28
ENSR00000146543	Breast	8.92e-20	1.04e-20	0.190719	0.0213829	0.787898	-11.004	3.66e-28
ENSR00000146543	Breast	8.92e-20	1.04e-20	0.190719	0.0213829	0.787898	-11.004	3.66e-28
ENSR00000191821	Leukemia	0.00189153	0.00122395	0.0580815	0.0366807	0.902122	4.78312	1.73e-06
ENSR00000191821	Leukemia	0.00189153	0.00122395	0.0580815	0.0366807	0.902122	4.78312	1.73e-06
ENSR00000193499	Breast	1.02e-10	1.2e-09	0.0011761	0.0127835	0.98604	5.24	1.61e-07
ENSR00000193499	Breast	1.02e-10	1.2e-09	0.0011761	0.0127835	0.98604	5.24	1.61e-07
ENSR00000193499	Breast	1.02e-10	1.2e-09	0.0011761	0.0127835	0.98604	5.24	1.61e-07
ENSR00000193499	Breast	1.02e-10	1.2e-09	0.0011761	0.0127835	0.98604	5.24	1.61e-07
ENSR00000223448	Breast	1.12e-23	1.74e-17	8.71e-09	0.0125811	0.987419	7.62989	2.35e-14
ENSR00000254596	Prostate	0.000208784	0.00202427	0.00742265	0.0710472	0.919297	6.4435	1.17e-10
ENSR00000254596	Prostate	0.000208784	0.00202427	0.00742265	0.0710472	0.919297	6.4435	1.17e-10
ENSR00000254596	Prostate	0.000208784	0.00202427	0.00742265	0.0710472	0.919297	6.4435	1.17e-10
ENSR00000254596	Prostate	0.000208784	0.00202427	0.00742265	0.0710472	0.919297	6.4435	1.17e-10
ENSR00000254596	Prostate	0.000208784	0.00202427	0.00742265	0.0710472	0.919297	6.4435	1.17e-10
ENSR00000254596	Prostate	0.000208784	0.00202427	0.00742265	0.0710472	0.919297	6.4435	1.17e-10
ENSR00000254596	Prostate	0.000208784	0.00202427	0.00742265	0.0710472	0.919297	6.4435	1.17e-10
ENSR00000254596	Prostate	0.000208784	0.00202427	0.00742265	0.0710472	0.919297	6.4435	1.17e-10
ENSR00000254596	Prostate	0.000208784	0.00202427	0.00742265	0.0710472	0.919297	6.4435	1.17e-10
ENSR00000254596	Prostate	0.000208784	0.00202427	0.00742265	0.0710472	0.919297	6.4435	1.17e-10
ENSR00000254596	Prostate	0.000208784	0.00202427	0.00742265	0.0710472	0.919297	6.4435	1.17e-10
ENSR00000254596	Prostate	0.000208784	0.00202427	0.00742265	0.0710472	0.919297	6.4435	1.17e-10
ENSR00000254596	Prostate	0.000208784	0.00202427	0.00742265	0.0710472	0.919297	6.4435	1.17e-10
ENSR00000254596	Prostate	0.000208784	0.00202427	0.00742265	0.0710472	0.919297	6.4435	1.17e-10
ENSR00000254596	Prostate	0.000208784	0.00202427	0.00742265	0.0710472	0.919297	6.4435	1.17e-10
ENSR00000254597	Prostate	4.98e-06	0.00196687	0.000177635	0.0692186	0.928632	6.4599	1.05e-10
ENSR00000254597	Prostate	4.98e-06	0.00196687	0.000177635	0.0692186	0.928632	6.4599	1.05e-10
ENSR00000254597	Prostate	4.98e-06	0.00196687	0.000177635	0.0692186	0.928632	6.4599	1.05e-10
ENSR00000254597	Prostate	4.98e-06	0.00196687	0.000177635	0.0692186	0.928632	6.4599	1.05e-10
ENSR00000254597	Prostate	4.98e-06	0.00196687	0.000177635	0.0692186	0.928632	6.4599	1.05e-10
ENSR00000254597	Prostate	4.98e-06	0.00196687	0.000177635	0.0692186	0.928632	6.4599	1.05e-10
ENSR00000254597	Prostate	4.98e-06	0.00196687	0.000177635	0.0692186	0.928632	6.4599	1.05e-10
ENSR00000254597	Prostate	4.98e-06	0.00196687	0.000177635	0.0692186	0.928632	6.4599	1.05e-10
ENSR00000254597	Prostate	4.98e-06	0.00196687	0.000177635	0.0692186	0.928632	6.4599	1.05e-10
ENSR00000254597	Prostate	4.98e-06	0.00196687	0.000177635	0.0692186	0.928632	6.4599	1.05e-10
ENSR00000254597	Prostate	4.98e-06	0.00196687	0.000177635	0.0692186	0.928632	6.4599	1.05e-10
ENSR00000254597	Prostate	4.98e-06	0.00196687	0.000177635	0.0692186	0.928632	6.4599	1.05e-10
ENSR00000254597	Prostate	4.98e-06	0.00196687	0.000177635	0.0692186	0.928632	6.4599	1.05e-10
ENSR00000254597	Prostate	4.98e-06	0.00196687	0.000177635	0.0692186	0.928632	6.4599	1.05e-10
ENSR00000254597	Prostate	4.98e-06	0.00196687	0.000177635	0.0692186	0.928632	6.4599	1.05e-10
ENSR00000264469	Breast	3.08e-05	0.00302593	0.000381787	0.0365649	0.959997	5.1723	2.31e-07
ENSR00000264469	Breast	3.08e-05	0.00302593	0.000381787	0.0365649	0.959997	5.1723	2.31e-07
ENSR00000264469	Breast	3.08e-05	0.00302593	0.000381787	0.0365649	0.959997	5.1723	2.31e-07
ENSR00000264469	Breast	3.08e-05	0.00302593	0.000381787	0.0365649	0.959997	5.1723	2.31e-07
ENSR00000264469	Breast	3.08e-05	0.00302593	0.000381787	0.0365649	0.959997	5.1723	2.31e-07
ENSR00000264469	Breast	3.08e-05	0.00302593	0.000381787	0.0365649	0.959997	5.1723	2.31e-07
ENSR00000264469	Breast	3.08e-05	0.00302593	0.000381787	0.0365649	0.959997	5.1723	2.31e-07
ENSR00000264469	Breast	3.08e-05	0.00302593	0.000381787	0.0365649	0.959997	5.1723	2.31e-07
ENSR00000264469	Breast	3.08e-05	0.00302593	0.000381787	0.0365649	0.959997	5.1723	2.31e-07
ENSR00000264469	Breast	3.08e-05	0.00302593	0.000381787	0.0365649	0.959997	5.1723	2.31e-07
ENSR00000264616	Prostate	4.96e-17	1.21e-17	0.19504	0.0466402	0.75832	-14.067	6.06e-45
ENSR00000264616	Prostate	4.96e-17	1.21e-17	0.19504	0.0466402	0.75832	-14.067	6.06e-45
ENSR00000264616	Prostate	4.96e-17	1.21e-17	0.19504	0.0466402	0.75832	-14.067	6.06e-45
ENSR00000264616	Prostate	4.96e-17	1.21e-17	0.19504	0.0466402	0.75832	-14.067	6.06e-45
ENSR00000279603	Breast	0.000165756	0.000281091	0.00851947	0.0134699	0.977564	5.293	1.2e-07
ENSR00000302129	Breast	0.0019164	0.0106996	0.00968221	0.053133	0.924569	4.771	1.83e-06
ENSR00000302129	Breast	0.0019164	0.0106996	0.00968221	0.053133	0.924569	4.771	1.83e-06
ENSR00000302129	Breast	0.0019164	0.0106996	0.00968221	0.053133	0.924569	4.771	1.83e-06
ENSR00000302129	Breast	0.0019164	0.0106996	0.00968221	0.053133	0.924569	4.771	1.83e-06
ENSR00000302129	Breast	0.0019164	0.0106996	0.00968221	0.053133	0.924569	4.771	1.83e-06
ENSR00000319051	Leukemia	0.0019378	0.0014721	0.0595025	0.0443096	0.892778	4.80406	1.55e-06
ENSR00000319051	Leukemia	0.0019378	0.0014721	0.0595025	0.0443096	0.892778	4.80406	1.55e-06
ENSR00000319052	Leukemia	1.83e-07	5.71e-05	5.64e-06	0.000764155	0.999173	4.21733	2.47e-05
ENSR00000319052	Leukemia	1.83e-07	5.71e-05	5.64e-06	0.000764155	0.999173	4.21733	2.47e-05
ENSR00000319053	Leukemia	2.23e-06	7.25e-05	6.89e-05	0.00123672	0.99862	4.55038	5.35e-06
ENSR00000319053	Leukemia	2.23e-06	7.25e-05	6.89e-05	0.00123672	0.99862	4.55038	5.35e-06
ENSR00000319578	Breast	1.23e-11	2.05e-09	0.000140866	0.0225108	0.977348	4.852	1.22e-06
ENSR00000319578	Breast	1.23e-11	2.05e-09	0.000140866	0.0225108	0.977348	4.852	1.22e-06
ENSR00000328677	Breast	5.85e-12	1.26e-12	0.0257526	0.00458884	0.969659	-8.3576	6.4e-17
ENSR00000328677	Breast	5.85e-12	1.26e-12	0.0257526	0.00458884	0.969659	-8.3576	6.4e-17
ENSR00000330304	Prostate	6.58e-56	1.59e-54	0.000635814	0.0143825	0.984982	16.044	6.3e-58
ENSR00000330304	Prostate	6.58e-56	1.59e-54	0.000635814	0.0143825	0.984982	16.044	6.3e-58
ENSR00000330304	Prostate	6.58e-56	1.59e-54	0.000635814	0.0143825	0.984982	16.044	6.3e-58
ENSR00000330304	Prostate	6.58e-56	1.59e-54	0.000635814	0.0143825	0.984982	16.044	6.3e-58
ENSR00000330304	Prostate	6.58e-56	1.59e-54	0.000635814	0.0143825	0.984982	16.044	6.3e-58
ENSR00000330685	Breast	1.08e-23	1.73e-17	8.43e-09	0.0124454	0.987555	7.5505	4.34e-14
ENSR00000337216	Breast	7.2e-14	8.52e-14	0.071919	0.0842627	0.843818	-4.17098	3.03e-05
ENSR00000337216	Breast	7.2e-14	8.52e-14	0.071919	0.0842627	0.843818	-4.17098	3.03e-05
11:118869569-118875569	Lymphoma	3.08e-06	0.000261773	0.000617228	0.0515479	0.94757	-5.473	4.42e-08
11:118869569-118875569	Lymphoma	3.08e-06	0.000261773	0.000617228	0.0515479	0.94757	-5.473	4.42e-08
ENSR00000045687	Lymphoma	2.17e-05	0.000427425	0.0043605	0.0848082	0.910382	5.463	4.68e-08
ENSR00000045687	Lymphoma	2.17e-05	0.000427425	0.0043605	0.0848082	0.910382	5.463	4.68e-08
ENSR00000045687	Lymphoma	2.17e-05	0.000427425	0.0043605	0.0848082	0.910382	5.463	4.68e-08
ENSR00000045688	Lymphoma	2.11e-05	0.000406791	0.00423492	0.0806657	0.914671	4.826	1.39e-06
ENSR00000045688	Lymphoma	2.11e-05	0.000406791	0.00423492	0.0806657	0.914671	4.826	1.39e-06
ENSR00000045688	Lymphoma	2.11e-05	0.000406791	0.00423492	0.0806657	0.914671	4.826	1.39e-06
ENSR00000045690	Lymphoma	7.24e-06	0.00025578	0.00145107	0.0503363	0.94795	-5.473	4.42e-08
ENSR00000045690	Lymphoma	7.24e-06	0.00025578	0.00145107	0.0503363	0.94795	-5.473	4.42e-08
ENSR00000045691	Lymphoma	5.46e-09	0.000450426	1.1e-06	0.0894871	0.910061	-5.473	4.42e-08
ENSR00000045691	Lymphoma	5.46e-09	0.000450426	1.1e-06	0.0894871	0.910061	-5.473	4.42e-08
ENSR00000045691	Lymphoma	5.46e-09	0.000450426	1.1e-06	0.0894871	0.910061	-5.473	4.42e-08
ENSR00000045692	Lymphoma	2.24e-06	0.000321934	0.000448547	0.0636382	0.935589	5.463	4.68e-08
ENSR00000045692	Lymphoma	2.24e-06	0.000321934	0.000448547	0.0636382	0.935589	5.463	4.68e-08
ENSR00000045692	Lymphoma	2.24e-06	0.000321934	0.000448547	0.0636382	0.935589	5.463	4.68e-08

## Sheet: Table S8
Table S8. The primers used for PCR
Oligo Name	Sequences
rs6703982-For	ACCACACCTTAACCTGCTCTC
rs6703982-Rev	CCATGAGCAGAATCCTAAGCC
rs6703982 sgRNA-For	ACCGCCCCTGAGCCTTCTGAGAGGT
rs6703982 sgRNA-Rev	AAACACCTCTCAGAAGGCTCAGGGG
sgSNAPC1-1-F	TTGAATGAGACTCACTGTTGTACGTTTAAGAGC
sgSNAPC1-1-R	TTAGCTCTTAAACGTACAACAGTGAGTCTCATTCAACAAG
sgSNAPC1-2-F	TTGATGAAACCTAGCATGAGTCAGTTTAAGAGC
sgSNAPC1-2-R	TTAGCTCTTAAACTGACTCATGCTAGGTTTCATCAACAAG
sgCCND1-1-F	TTGATAAAGAGGCTCGCCCACTCGTTTAAGAGC
sgCCND1-1-R	TTAGCTCTTAAACGAGTGGGCGAGCCTCTTTATCAACAAG
sgCCND1-2-F	TTGGAGAGGCCGGGTGATAGCTCGTTTAAGAGC
sgCCND1-2-R	TTAGCTCTTAAACGAGCTATCACCCGGCCTCTCCAACAAG
qPCR-SNAPC1- F	GACAGTGTACGCTTCGAGGACT
qPCR-SNAPC1-R	CTGATCTGGAAGGTGTATGGAGG
qPCR-CCND1-F	TCTACACCGACAACTCCATCCG
qPCR-CCND1-R	TCTGGCATTTTGGAGAGGAAGTG
qPCR-SNAPC1e-F	TCCGTGTAATGCTGCTGTGA
qPCR-SNAPC1e-R	CGTGGGGTGGAGTGAGATTC
qPCR-CCND1e-F	AGCCTCTTTATGCCCTGCTG
qPCR-CCND1e-R	TTTATGGGGCCCGGAGCTAT
shctrl-F	CCGG CCTAAGGTTAAGTCGCCCTCG CTCGAG CGAGGGCGACTTAACCTTAGG TTTTTG
shctrl-R	AATTCAAAAA CCTAAGGTTAAGTCGCCCTCG CTCGAG CGAGGGCGACTTAACCTTAGG
shCCND1e-1-F	CCGG CCCATTGGCTCATGCTAATTC CTCGAG GAATTAGCATGAGCCAATGGG TTTTTG
shCCND1e-1-R	AATTCAAAAA CCCATTGGCTCATGCTAATTC CTCGAG GAATTAGCATGAGCCAATGGG
shCCND1e-2-F	CCGG AGGACCCGGAATATTAGTAAT CTCGAG ATTACTAATATTCCGGGTCCT TTTTTG
shCCND1e-2-R	AATTCAAAAA AGGACCCGGAATATTAGTAAT CTCGAG ATTACTAATATTCCGGGTCCT
shSNAPC1e-F	CCGG CTGCTGTGAAGATGGACTTAA CTCGAG TTAAGTCCATCTTCACAGCAG TTTTTG
shSNAPC1e-R	AATTCAAAAA CTGCTGTGAAGATGGACTTAA CTCGAG TTAAGTCCATCTTCACAGCAG
